# Supplementary material for: Goth migration induced changes in the matrilineal genetic structure of the central-east European population
Source: Sci Rep. 2019 May 1;9:6737. doi: 10.1038/s41598-019-43183-w (PMC6494872; doi:10.1038/s41598-019-43183-w)
Supplement: Supplementary file 1 — Supplementary Tables [file 41598_2019_43183_MOESM1_ESM.xlsx]

## Sheet: S1
Table S1. Supplementary infromation of the Masłomęcz archaeological site
No.	Sample_ID	Other_IDs	Radiocarbon Dating	Culture phase	Archaeological Dating	Sex anthropological*	Sex genetic
1	PCA0088	M 344	211AD-383AD	Wielbark	200AD-400AD	Male	low chrX and chrY coverage
2	PCA0089	M318	132AD-262AD	Wielbark	200AD-400AD	Female	Female
3	PCA0090	M15 BA GR21/435		Wielbark	200AD-400AD	-	Female
4	PCA0091	M77		Wielbark	200AD-400AD	-	Male
5	PCA0092	294	133AD-264AD	Wielbark	200AD-400AD	Female	Female
6	PCA0093	M2	328AD-431AD	Wielbark	200AD-400AD	Male	Male
7	PCA0094	269		Wielbark	200AD-400AD	Female	Female
8	PCA0095	189 B		Wielbark	200AD-400AD	-	low chrX and chrY coverage
9	PCA0096	M210		Wielbark	200AD-400AD	-	low chrX and chrY coverage
10	PCA0097	16/432		Wielbark	200AD-400AD	-	low chrX and chrY coverage
11	PCA0098	M15/87/158		Wielbark	200AD-400AD	-	low chrX and chrY coverage
12	PCA0099	33		Wielbark	200AD-400AD	-	Female
13	PCA0100	M307	128AD-258AD	Wielbark	200AD-400AD	Male	Male
14	PCA0101	242		Wielbark	200AD-400AD	-	low chrX and chrY coverage
15	PCA0102	3/445		Wielbark	200AD-400AD	Male	Male
16	PCA0103	345	129AD-260AD	Wielbark	200AD-400AD	Female	Female
17	PCA0104	171 / 8122		Wielbark	200AD-400AD	-	low chrX and chrY coverage
18	PCA0105	346		Wielbark	200AD-400AD	-	Female
19	PCA0106	M15/87		Wielbark	200AD-400AD	-	low chrX and chrY coverage
20	PCA0107	M26/460		Wielbark	200AD-400AD	-	low chrX and chrY coverage
21	PCA0108	M15/289-B		Wielbark	200AD-400AD	-	low chrX and chrY coverage
22	PCA0109	M15/87/137		Wielbark	200AD-400AD	-	Female
23	PCA0110	11, M15	124AD-257AD	Wielbark	200AD-400AD	Male	Male
24	PCA0111	13/414		Wielbark	200AD-400AD	Female	Female
25	PCA0112	M15 617/449		Wielbark	200AD-400AD	-	low chrX and chrY coverage
26	PCA0113	M15/260		Wielbark	200AD-400AD	-	low chrX and chrY coverage
27	PCA0114	M19 19/433		Wielbark	200AD-400AD	-	low chrX and chrY coverage

## Sheet: S2
Table S2. Human DNA content in Mas-VBIA samples
Mode	Sample	Type of NGS	Human DNA content [%]
Single-end	PCA0088	SR_75+8	27.7
Single-end	PCA0089	SR_75+8	26.4
Single-end	PCA0090	SR_75+8	3.5
Single-end	PCA0091	SR_75+8	3.9
Single-end	PCA0092	SR_75+8	16.3
Single-end	PCA0093	SR_75+8	7.2
Single-end	PCA0094	SR_75+8	18.4
Single-end	PCA0095	SR_75+8	0.3
Single-end	PCA0096	SR_75+8	0.1
Single-end	PCA0097	SR_75+8	0.3
Single-end	PCA0098	SR_75+8	0.2
Single-end	PCA0099	SR_75+8	3.2
Single-end	PCA0100	SR_75+8	40.8
Single-end	PCA0101	SR_75+8	0.1
Single-end	PCA0102	SR_75+8	6.5
Single-end	PCA0103	SR_75+8	90.4
Single-end	PCA0104	SR_75+8	0.1
Single-end	PCA0105	SR_75+8	4.1
Single-end	PCA0106	SR_75+8	0.1
Single-end	PCA0107	SR_75+8	0.1
Single-end	PCA0108	SR_75+8	0.1
Single-end	PCA0109	SR_75+8	2.3
Single-end	PCA0110	SR_75+8	10.4
Single-end	PCA0111	SR_75+8	13.7
Single-end	PCA0112	SR_75+8	0.4
Single-end	PCA0113	SR_75+8	33.2
Single-end	PCA0114	SR_75+8	1.3

## Sheet: S3
Table S3. DNA damage statistics for Mas-VBIA samples
Mode	Sample	Theta	DeltaD	DeltaS	Lambda
Single-end	PCA0088	0.00868450853170932	0.0251627841181021	0.51331989473621	0.435969688874721
Single-end	PCA0089	0.00836561856925263	0.0141951796835982	0.358972125774549	0.464847605680671
Single-end	PCA0090	0.0082588391110386	0.0168620420322426	0.317117361645513	0.39059932216731
Single-end	PCA0091	0.00920137454558409	0.0323884939031244	0.337234147452481	0.394879403000095
Single-end	PCA0092	0.00814555593870618	0.0122841254098852	0.230439368836223	0.440050827380344
Single-end	PCA0093	0.00908071750004851	0.0200447106622256	0.516265812182951	0.375089402790781
Single-end	PCA0094	0.00852509438918099	0.0100042226612584	0.139295106764551	0.406982575545407
Single-end	PCA0095	0.0117244008310547	0.0149578655240117	0.174998999398535	0.38491302337335
Single-end	PCA0096	0.020709169040345	0.0197274425746686	0.240443745415799	0.340198110690998
Single-end	PCA0097	0.0106738176394432	0.0326312143411033	0.343509453295923	0.377418907396182
Single-end	PCA0098	0.0162848192100775	0.0299486880596889	0.211625812670182	0.246144226610472
Single-end	PCA0099	0.00984958916861345	0.0223226232872548	0.317211393471623	0.360854234772865
Single-end	PCA0100	0.00824267028346095	0.0126994242114334	0.389604191263972	0.459475348445125
Single-end	PCA0101	0.0174567712113883	0.0182936075175689	0.372809243900055	0.423137044167748
Single-end	PCA0102	0.00862016461842794	0.0250085554039161	0.448905744857649	0.348045424668846
Single-end	PCA0103	0.0099924116825997	0.0222977295535572	0.331682205648584	0.383350463775381
Single-end	PCA0104	0.0194596632814652	0.0363058838203896	0.389104923826908	0.376811265726447
Single-end	PCA0105	0.00849791197124271	0.049543237315909	0.534863887572027	0.373847274872805
Single-end	PCA0106	0.0374879557917355	0.0273598420771268	0.299001584684365	0.288597526963855
Single-end	PCA0107	0.0158079630794571	0.0306009064351621	0.293583888378188	0.349825307445068
Single-end	PCA0108	0.0142010426834779	0.0173566719028249	0.210433612864034	0.325751144322416
Single-end	PCA0109	0.00913383645467223	0.0164644228061768	0.171333538426761	0.373659531536654
Single-end	PCA0110	0.0084731862119728	0.0354649180990141	0.611243373694773	0.349075852139
Single-end	PCA0111	0.0089274217644353	0.0165107263067746	0.503635254966561	0.415954206381935
Single-end	PCA0112	0.010744261616835	0.0339869662062063	0.3126141892357	0.385266563010431
Single-end	PCA0113	0.0085108848986897	0.0136151118747273	0.255130345328353	0.459259841793272
Single-end	PCA0114	0.008051705772009	0.0343003087378009	0.518560914399509	0.403406954574344

## Sheet: S4
Table S4. Results of sequencing, haplogroup call assignment and mtDNA sequence assembly
										Coverage of mtDNA sequence				Coverage of mtDNA HVS-I np.16064-16400 sequence
Sample	mtDNA enrichment	Technical replicate	NGS screening mtDNA coverage	NGS screening mtDNA haplogroup call	NGS screening mtDNA haplogroup call quality	Second round mtDNA haplogroup call	Second round mtDNA haplogroup call quality	Final mtDNA haplogroup assignment	NGS screening/2nd round sequencing mtDNA haplogroup call agreement (**)	average mtDNA coverage	Nucleotides with < 3x coverage in mtDNA sequence	Nucleotides with > 3x coverage in mtDNA sequence	Nucleotides with 0 coverage in mtDNA sequence	Nucleotides with < 3x coverage in HVS-I sequence	Nucleotides with > 3x coverage in HVS-I sequence	Nucleotides with 0 coverage in HVS-I sequence	Genetic sex
PCA0088	NO		6.14322	U3a1a	1.00	U3a1a	1.00	U3a1a	ok	254.004	1	16566	2	0	337	0	low chrX and chrY coverage
PCA0089	NO		3.63389	J1c3	1.00	J1c3	1.00	J1c3	ok	255.472	1	16567	1	0	337	0	Female
PCA0090	MyBaits mtDNA enrichment 2 rounds	yes (Project_00037)	2.25964	H2a2a1g	1.00	U3a1a	1.00	U3a1a	Low coverage in shallow sequencing	146.163	0	16569	0	0	337	0	Female
PCA0091	MyBaits mtDNA enrichment 2 rounds		14.3042	U5a1b3	1.00	U5a1b3	1.00	U5a1b3	ok	148.643	0	16569	0	0	337	0	Male
PCA0092	NO		7.74953	H16	1.00	H16	1.00	H16	ok	87.5896	2	16567	0	0	337	0	Female
PCA0093	NO		8.13048	T1a9	0.50	T1a9	0.50	T1a9	ok	140.021	1	16566	2	0	337	0	Male
PCA0094	NO		22.0317	HV0f	0.70	HV0f	0.70	HV0f	ok	115.22	2	16567	0	0	337	0	Female
PCA0095	MyBaits mtDNA enrichment 2 rounds		0.424648	L3	0.40	H11a1	1.00	H11a1	Low coverage in shallow sequencing	104.009	0	16569	0	0	337	0	low chrX and chrY coverage
PCA0096	MyBaits mtDNA enrichment 2 rounds		0.799022	L3'4'6	0.50	U4c1	1.00	U4c1	Low coverage in shallow sequencing	103.175	1	16568	0	0	337	0	low chrX and chrY coverage
PCA0097	MyBaits mtDNA enrichment 2 rounds		0.956787	H	0.50	T2a1a	1.00	T2a1a	Low coverage in shallow sequencing	142.788	0	16569	0	0	337	0	low chrX and chrY coverage
PCA0098	MyBaits mtDNA enrichment 2 rounds	yes (Project_00037)	2.54282	H1e2	1.00	H1e2	1.00	H1e2	Low coverage in shallow sequencing	147.778	0	16569	0	0	337	0	low chrX and chrY coverage
PCA0099	MyBaits mtDNA enrichment 2 rounds		0.797574	L3'4	0.60	H1cg	1.00	H1cg	Low coverage in shallow sequencing	123.694	0	16569	0	0	337	0	Female
PCA0100	NO		7.95419	HV0f	0.70	HV0f	0.70	HV0f	ok	279.966	2	16567	0	0	337	0	Male
PCA0101	MyBaits mtDNA enrichment 2 rounds		1.11002	U	0.40	U5a2b3	1.00	U5a2b3	Low coverage in shallow sequencing	139.335	0	16569	0	0	337	0	low chrX and chrY coverage
PCA0102	NO		10.5964	K1c1	1.00	K1c1	1.00	K1c1	ok	129.312	1	16568	0	0	337	0	Male
PCA0103	NO		5.9114	H2a1a	1.00	H2a1a	1.00	H2a1a	ok	86.399	3	16561	5	0	337	0	Female
PCA0104	MyBaits mtDNA enrichment 2 rounds		0.58525	L3	0.80	H1a3	1.00	H1a3	Low coverage in shallow sequencing	114.602	2	16567	0	0	337	0	low chrX and chrY coverage
PCA0105	MyBaits mtDNA enrichment 2 rounds	yes (Project_00037)	2.46448	U5a2a1	0.50	U5a2a1	1.00	U5a2a1	Low coverage in shallow sequencing	138.343	0	16569	0	0	337	0	Female
PCA0106	MyBaits mtDNA enrichment 2 rounds		8.15813	T2b	1.00	T2b	1.00	T2b	ok	146.449	0	16569	0	0	337	0	low chrX and chrY coverage
PCA0107	MyBaits mtDNA enrichment 2 rounds		0.659002	N	0.60	U5a1b1e	1.00	U5a1b1e	Low coverage in shallow sequencing	148.805	0	16569	0	0	337	0	low chrX and chrY coverage
PCA0108	MyBaits mtDNA enrichment 2 rounds		1.2075	L3d	0.20	T2b23	1.00	T2b23	Low coverage in shallow sequencing	130.097	0	16569	0	0	337	0	low chrX and chrY coverage
PCA0109	MyBaits mtDNA enrichment 2 rounds		5.08908	K1a27	0.50	K1a27	0.50	K1a27	ok	140.483	0	16569	0	0	337	0	Female
PCA0110	NO		1.18589	H5e1b	1.00	H5e1b	1.00	H5e1b	Low coverage in shallow sequencing	25.934	7	16530	32	0	337	0	Male
PCA0111	NO		5.97151	N1a1a1a2	0.40	N1a1a1a2	0.90	N1a1a1a2	ok	94.7813	3	16564	2	0	337	0	Female
PCA0112	MyBaits mtDNA enrichment 2 rounds		0.297423	L1'2'3'4'5'6	0.30	T2b2b	1.00	T2b2b	Low coverage in shallow sequencing	140.408	0	16569	0	0	337	0	low chrX and chrY coverage
PCA0113	MyBaits mtDNA enrichment 2 rounds		6.36315	V	1.00	V	1.00	V	ok	132.246	0	16569	0	0	337	0	low chrX and chrY coverage
PCA0114	MyBaits mtDNA enrichment 2 rounds		0.509023	L3'4	0.40	H7a1a	1.00	H7a1a	Low coverage in shallow sequencing	144.839	0	16569	0	0	337	0	low chrX and chrY coverage

## Sheet: S5
Table S5. Haplotype diversity (HD) results for extant populations and Masłomęcz samples. HD analyzed in mtDNA HVS-I np. 16033-16365 and HVS-II np. 73-340
Population	n	HD	HDsd	Reference
Bologna	100	0.984	0.007	Bini et al. 2003
Bosnia	144	0.989	0.004	Malyarchuk et al. 2003
Budapest	211	0.992	0.003	Irwin et al. 2007
Central Italy	83	0.991	0.006	Tagliabracci et al. 2001
Czech Republic	93	0.991	0.005	Vanacek et al. 2004
France	50	0.996	0.005	Rousselet et al. 1998
Lessinia (Cimbrians)	40	0.970	0.013	Capocasa et al. 2013
North-East Germany	300	0.993	0.002	Poetsch et al. 2003
Portugal	241	0.987	0.004	Pereira et al. 2000
Sappada	59	0.897	0.022	Capocasa et al. 2013
Sauris	48	0.928	0.021	Capocasa et al. 2013
Slovenia	104	0.988	0.005	Malyarchuk et al. 2003
South Germany	200	0.982	0.005	Lutz et al. 1998
South-West Switzerland	154	0.994	0.002	Dimo-Simonin et al. 2000
Spain	312	0.995	0.001	Alvarez et al. 2007
Timau	46	0.936	0.017	Capocasa et al. 2013
Vojvodina	104	0.995	0.002	Zgonjanin et al. 2010
West Austria	101	0.993	0.004	Parson et al. 1998
West Germany	50	0.989	0.008	Baasner et al. 1998
West Slovakia	70	0.997	0.003	Malyarchuk et al. 2008
Kow-OVIA	31	1.0000	0.0082	Stolarek et al. 2018
Mas-VBIA	25	1.0000	0.0113	This study
References
Alvarez JC, Johnson DLE, Lorente JA et al. (2007) Characterization of human control region sequences for Spanish individuals in a forensic mtDNA data set. Legal Medicine, 9, 293-304.
Baasner A, Schäfer C, Junge A, Madea B (1998) Polymorphic sites in human mitochondrial DNA control region sequences: population data and maternal inheritance. Forensic Science International, 98, 169-178.
Bini C, Ceccardi S, Luiselli D et al. (2003) Different informativeness of the three hypervariable mitochondrial DNA regions in the population of Bologna (Italy). Forensic Science International, 135, 48-52.
Dimo-Simonin N, Grange F, Taroni F, Brandt-Casadevall C, Mangin P (2000) Forensic evaluation of mtDNA in a population from south west Switzerland. International Journal of Legal Medicine, 113, 89-97.
Malyarchuck BA, Grzybowski T, Derenko MV et al. (2003) Mitochondrial DNA variability in Bosnians and Slovenians. Annals of Human Genetics, 67, 412-425.
Malyarchuk BA, Perkova MA, Derenko MV et al. (2008) Mitochondrial DNA variability in Slovaks, with application to the Roma Origin. Annals of Human Genetics, 72, 228-240.
Parson W, Parsons TJ, Scheithauer R, Holland MM (1998) Population data for 101 Austrian Caucasian mitochondrial DNA d-loop sequences: Application of mtDNA sequence analysis to a forensic case. International Journal of Legal Medicine, 111, 124-132.
Pereira L, Prata MJ, Amorim A (2000). Diversity of mtDNA lineages in Portugal: not a genetic edge of European variation. Annals of Human Genetics, 64, 491-506.
Poetsch M, Wittig H, Krause D, Lignitz E (2003) Mitochondrial diversity of a northeast German population sample. Forensic Science International, 137, 125-132.
Rousselet F, Mangin P (1998) Mitochondrial DNA polymorphisms: a study of 50 French Caucasian individuals and application to forensic casework. International Journal of Legal Medicine, 111, 292-298.
Stolarek et al. 2018	Stolarek I, Juras A, Handschuh L, Marcinkowska-Swojak M, Philips A, Zenczak M, Debski A, Kocka-Krenz H, Piontek J, Kozlowski P, Figlerowicz M 2018. A mosaic genetic structure of the human population living in the South Baltic region during the Iron Age. Sci Rep 8: 2455. doi: 10.1038/s41598-018-20705-6
Tagliabracci A, Turchi C, Buscemi L, Sassaroli C (2001) Polymorphism of the mitochondrial DNA control region in Italians. International Journal of Legal Medicine, 114, 224-228.
Vanacek T, Vorel F, Sip M (2004) Mitochondrial DNA D-loop hypervariable regions: Czech population data. International Journal of Legal Medicine, 118, 14-18.
Zgonjanin D, Veselinović I, Kubat M et al. (2010) Sequence polymorphism of the mitochondrial DNA control region in the population of Vojvodina Province, Serbia. Legal Medicine, 12, 104-107.

## Sheet: S6
Table S6. Nucleotide diversity results of extant populations and Masłomęcz samples
Population	mtDNA HVS-I Nulecotide Diversity (π)	Reference
Biaka	.019	Jorde et al. 1995, Jorde et al. 1997, Jorde et al. 2000
Mbuti	.021	Jorde et al. 1995, Jorde et al. 1997, Jorde et al. 2000
Nguni	.022	Jorde et al. 1995, Jorde et al. 1997, Jorde et al. 2000
San	.018	Jorde et al. 1995, Jorde et al. 1997, Jorde et al. 2000
Sotho/Tswana	.025	Jorde et al. 1995, Jorde et al. 1997, Jorde et al. 2000
Tsonga	.017	Jorde et al. 1995, Jorde et al. 1997, Jorde et al. 2000
Cambodian	.013	Jorde et al. 2000
Chinese	.015	Jorde et al. 2000
Japanese	.014	Jorde et al. 2000
Malay	.017	Jorde et al. 2000
Vietnamese	.016	Jorde et al. 2000
Finnish	.010	Jorde et al. 2000
French	.006	Jorde et al. 2000
Northern European	.009	Jorde et al. 2000
Polish	.006	Jorde et al. 2000
Kow-OVIA	.007922	Stolarek et al. 2018
Mas-VBIA	0.016263	This study

## Sheet: S7
Table S7. Published ancient mtDNA data
Period	Population/Archaeological Culture	Region	Country	Site	Individual	HVS-I haplotype (RSRS)	non-informative mutations	HVS-I range	Haplogroup	Reference	CEPT/EPT inclusion
Paleolith / Mesolith	Hunter Gatherers Central-North Europe	Central North Europe	Poland	Dudka	Dudka3	A16129G T16187C T16223C G16230A A16265G C16270T T16278C C16311T		15997-16409	U5b1	Bramanti et al. 2009	CEPT/EPT
			Luxembourg	Loschbour	Loschbour	A16129G T16187C C16189T C16192T T16223C G16230A C16270T T16278C C16311T	C16519T	16000-16569	U5b1a	Fu et al 2013	CEPT/EPT
			Lithuania	Donkalnis	Donkalnis1	A16129G T16187C C16189T C16192T T16223C G16230A C16270T T16278C C16311T		15997-16409	U5b2	Bramanti et al. 2009	CEPT/EPT
			Lithuania	Kretuonas	Kretuonas3	A16129G T16187C C16189T C16192T T16223C G16230A C16270T T16278C C16311T		15997-16409	U5b2	Bramanti et al. 2009	CEPT/EPT
			Lithuania	Kretuonas	Kretuonas1	A16129G T16187C C16189T C16192T T16223C G16230A C16270T T16278C C16311T		15997-16409	U5b2	Bramanti et al. 2009	CEPT/EPT
			Lithuania	Spiginas	Spiginas4	A16129G T16187C C16189T T16223C G16230A T16278C C16311T T16356C		15997-16409	U4	Bramanti et al. 2009	CEPT/EPT
			Germany	Blättehӧhle	BLA2	A16129G T16187C C16189T T16223C G16230A T16278C C16311T			U	Bollongino 2013	CEPT/EPT
			Germany	Blättehӧhle	BLA20	A16129G T16187C C16189T C16192T T16223C G16230A C16256T C16270T T16278C C16311T			U5a1	Bollongino 2013	CEPT/EPT
			Germany	Blättehӧhle	BLA19	A16129G T16187C C16189T C16192T T16223C G16230A C16256T C16270T T16278C C16294T C16311T			U5a	Bollongino 2013	CEPT/EPT
			Germany	Blättehӧhle	BLA6	A16129G T16172C T16187C T16223C G16230A C16270T T16278C C16311T G16398A			U5b2a2	Bollongino 2013	CEPT/EPT
			Germany	Blättehӧhle	BLA3	A16129c T16187C T16223C G16230A T16278C C16311T T16362C G16391A			U2e	Bollongino 2013	CEPT/EPT
			Croatia	Vela Spila	Stanko/Korcula	A16129G T16187C C16189T T16223C G16230A C16270T T16278C			U5b2a5	Szécsényi-Nagy et al. 2015	CEPT/EPT
			Hungary	Tiszaszӧlӧs-Domaha’za	KO1	A16129G T16187C 16189T T16223C G16230A T16278C			R3	Gamba 2014	CEPT/EPT
	Hunter Gatherers South West Europe	South West Europe	Portugal	Toledo	Tol1	A16129G C16174T T16187C C16192T T16223C G16230A C16270T T16278C		16050-16400	H1b1a'c'd'h	Chandler 2003, Chandler et al. 2005	EPT
			Portugal	Arapouco	Ara7	A16129G T16187C C16189T G16230A T16278C C16311T G16390A		16050-16400	U5b1c2	Chandler 2003, Chandler et al. 2005	EPT
			Portugal	Arapouco	Ara10	A16129G T16187C T16223C G16230A T16278C C16311T T16356C T16362C		16050-16400	N*	Chandler 2003, Chandler et al. 2005	EPT
			Portugal	Cabeço das Amoreiras	CdA3	A16129G T16187C C16189T C16222T T16223C G16230A C16261T T16278C		16050-16400	U4	Chandler 2003, Chandler et al. 2005	EPT
			Portugal	Cabeço de Pez	CdP3	A16129G T16187C T16223C G16230A T16278C C16311T T16356C T16362C		16050-16400	H	Chandler 2003, Chandler et al. 2005	EPT
			Portugal	Cabeço de Pez	CdP4	C16111T A16129G T16187C C16189T G16230A T16278C C16311T		16050-16400	H1b1a'c'd'h	Chandler 2003, Chandler et al. 2005	EPT
			Portugal	Cabeço de Pez	CdP5	T16093C A16129G T16187C C16189T T16223C G16230A T16278C C16311T T16362C		15998-16400	N*	Chandler 2003, Chandler et al. 2005	EPT
			Spain	La Chora	CH.1	A16129G T16187C C16189T T16223C G16230A T16278C C16311T		15998-16400	H	Hervella 2010, Hervella et al. 2012	EPT
			Spain	La Pasiega	PS.1	A16129G T16187C C16189T T16223C G16230A C16270T T16278C C16311T		15998-16400	H	Hervella 2010, Hervella et al. 2012	EPT
			Spain	Erralla	ERR.1	A16051G A16129G T16187C C16192T T16223C G16230A C16270T T16278C C16311T		15998-16400	U5b	Hervella 2010, Hervella et al. 2012	EPT
			Spain	Aizpea	AIZ	A16129G T16187C C16189T C16192T T16223C G16230A C16270T T16278C C16311T	C16519T	16000-16569	U5b	Hervella 2010, Hervella et al. 2012	EPT
			Spain	La Braña	BRA1	A16129G T16187C C16189T C16192T T16223C G16230A C16270T T16278C C16311T		16055-16378	U5b2c1	Sánchez-Quinto et al. 2012	EPT
			Spain	La Braña	BRA2	A16051G A16129G T16187C C16189T T16223C G16230A T16278C C16311T	C16519T	16000-16569	U5b	Sánchez-Quinto et al. 2012	EPT
	Hunter Gatherers Eastern Europe	Eastern Europe	Russia	Kostenki	Kostrenki	A16051G A16129G T16187C C16189T T16223C G16230A T16278C C16311T	C16519T	16000-16569	U2	Krause et al. 2010	EPT
			Russia	Chekalino	ChekalinoIVa	A16129G T16187C C16189T C16192T T16223C G16230A C16256T C16270T T16278C C16294T C16311T		15997-16409	U5a	Bramanti et al. 2009	EPT
			Russia	Lebyazhinka	LebyazhinkaIV	A16129G T16187C C16189T C16192T T16223C G16230A C16256T C16270T T16278C C16311T A16399G		15997-16409	U5a1	Bramanti et al. 2009	EPT
			Russia	Popovo	Po2	T16093C A16129G T16187C C16189T T16223C G16230A T16278C C16311T T16356C		16056-16410	U4	Der Sarkissian et al. 2013	EPT
			Russia	Popovo	Po4	A16129G T16187C C16189T T16223C G16230A T16278C C16311T T16356C		16056-16410	U4	Der Sarkissian et al. 2013	EPT
			Russia	Yuzhnyy Oleni Ostrov	UZOO-7	A16129G T16187C G16230A T16278C T16298C C16311T T16325C C16327T		16056-16410	C1	Der Sarkissian et al. 2013	EPT
			Russia	Yuzhnyy Oleni Ostrov	UZOO-8	A16129G T16187C G16230A T16278C T16298C C16311T T16325C C16327T		16056-16410	C1	Der Sarkissian et al. 2013	EPT
			Russia	Yuzhnyy Oleni Ostrov	UZOO-43	A16129c T16187C T16223C G16230A T16278C C16311T T16362C		16056-16410	U2e	Der Sarkissian et al. 2013	EPT
			Russia	Yuzhnyy Oleni Ostrov	UZOO-46	A16129c T16187C T16223C G16230A T16278C C16311T T16362C		16056-16410	U2e	Der Sarkissian et al. 2013	EPT
			Russia	Yuzhnyy Oleni Ostrov	UZOO-16	T16093C A16129G T16187C C16189T T16223C G16230A T16278C C16311T T16356C		16056-16410	U4	Der Sarkissian et al. 2013	EPT
			Russia	Yuzhnyy Oleni Ostrov	UZOO-40	T16093C A16129G T16187C C16189T T16223C G16230A T16278C C16311T T16356C		16056-16410	U4	Der Sarkissian et al. 2013	EPT
			Russia	Yuzhnyy Oleni Ostrov	UZOO-70	A16129G T16187C C16189T C16192T T16223C G16230A C16256T C16270T T16278C C16311T A16318G		16056-16410	U5a	Der Sarkissian et al. 2013	EPT
			Russia	Yuzhnyy Oleni Ostrov	UZOO-74	A16129G T16187C G16230A T16278C T16298C C16311T T16325C C16327T		16056-16410	C1	Der Sarkissian et al. 2013	EPT
			Russia	Yuzhnyy Oleni Ostrov	UZOO-77	A16129G T16187C C16189T T16223C G16230A A16235G T16278C T16362C		16056-16410	H	Der Sarkissian et al. 2013	EPT
Neolithic	Starčevo culture (STA)	Hungary / Croatia	Hungary	Alsónyék-Bátaszék, Mérnöki telep	BAM 1	T16124C T16126C A16129G T16187C C16189T T16223C G16230A T16278C C16294T C16296T T16304C C16311T		16045-16402	T2b	Szécsényi-Nagy et al. 2015	CEPT/EPT
			Hungary	Alsónyék-Bátaszék, Mérnöki telep	BAM 2	A16129G T16172C T16187C C16189T T16223C T16224C G16230A T16278C		16010-16402	K	Szécsényi-Nagy et al. 2015	CEPT/EPT
			Hungary	Alsónyék-Bátaszék, Mérnöki telep	BAM 3	A16129G T16187C C16189T G16230A T16278C C16292T C16311T		16010-16405	W	Szécsényi-Nagy et al. 2015	CEPT/EPT
			Hungary	Alsónyék-Bátaszék, Mérnöki telep	BAM 4	A16129G T16187C C16189T T16223C T16224C G16230A T16278C		16018-16409	K	Szécsényi-Nagy et al. 2015	CEPT/EPT
			Hungary	Alsónyék-Bátaszék, Mérnöki telep	BAM 5	T16126C A16129G G16153A T16187C C16189T T16223C G16230A T16278C C16294T C16296T C16311T		16045-16402	T2e	Szécsényi-Nagy et al. 2015	CEPT/EPT
			Hungary	Alsónyék-Bátaszék, Mérnöki telep	BAM 6	A16129G T16187C C16189T T16223C G16230A T16278C T16298C C16311T		16057-16402	V	Szécsényi-Nagy et al. 2015	CEPT/EPT
			Hungary	Alsónyék-Bátaszék, Mérnöki telep	BAM 7	T16093C A16129G T16187C C16189T T16223C T16224C 16225.1C G16230A T16278C		16055-16402	K1	Szécsényi-Nagy et al. 2015	CEPT/EPT
			Hungary	Alsónyék-Bátaszék, Mérnöki telep	BAM 8	T16093C T16126C A16129G T16187C T16223C G16230A T16278C C16294T C16296T T16304C C16311T		16010-16409	T2	Szécsényi-Nagy et al. 2015	CEPT/EPT
			Hungary	Alsónyék-Bátaszék, Mérnöki telep	BAM 9	T16093C A16129G T16187C T16223C T16224C G16230A T16278C		16018-16406	K1a	Szécsényi-Nagy et al. 2015	CEPT/EPT
			Hungary	Alsónyék-Bátaszék, Mérnöki telep	BAM 10	A16129G T16187C C16189T T16223C G16230A T16278C C16311T		16012-16409	H	Szécsényi-Nagy et al. 2015	CEPT/EPT
			Hungary	Alsónyék-Bátaszék, Mérnöki telep	BAM 11	A16129G T16187C C16189T T16223C G16230A T16278C C16311T		16011-16402	H	Szécsényi-Nagy et al. 2015	CEPT/EPT
			Hungary	Alsónyék-Bátaszék, Mérnöki telep	BAM 12	A16129G T16187C C16189T T16223C G16230A T16278C C16311T A16343G		16012-16409	U3	Szécsényi-Nagy et al. 2015	CEPT/EPT
			Hungary	Alsónyék-Bátaszék, Mérnöki telep	BAM 13	A16129G A16183c T16187C G16230A C16311T		15997-16402	X2	Szécsényi-Nagy et al. 2015	CEPT/EPT
			Hungary	Alsónyék-Bátaszék, Mérnöki telep	BAM 14	C16069T T16126C A16129G T16187C C16189T T16223C G16230A T16278C C16311T		16011-16409	J1c	Szécsényi-Nagy et al. 2015	CEPT/EPT
			Hungary	Alsónyék-Bátaszék, Mérnöki telep	BAM 15	A16129G T16187C G16230A C16311T T16362C		16055-16402	X2	Szécsényi-Nagy et al. 2015	CEPT/EPT
			Hungary	Alsónyék-Bátaszék, Mérnöki telep	BAM 16	A16129G T16187C C16189T T16223C T16224C G16230A T16278C		16039-16405	K	Szécsényi-Nagy et al. 2015	CEPT/EPT
			Hungary	Alsónyék-Bátaszék, Mérnöki telep	BAM 17	T16126C A16129G A16163G C16186T T16187C T16223C G16230A T16278C C16294T C16311T		16045-16402	T1a	Szécsényi-Nagy et al. 2015	CEPT/EPT
			Hungary	Alsónyék-Bátaszék, Mérnöki telep	BAM 18	C16069T T16126C A16129G T16187C C16189T T16223C G16230A T16278C C16311T		16045-16402	J	Szécsényi-Nagy et al. 2015	CEPT/EPT
			Hungary	Alsónyék-Bátaszék, Mérnöki telep	BAM 19	T16093C A16129G T16187C C16189T T16223C T16224C G16230A T16278C		15997-16402	K1a	Szécsényi-Nagy et al. 2015	CEPT/EPT
			Hungary	Alsónyék-Bátaszék, Mérnöki telep	BAM 20	T16126C A16129G T16187C C16189T T16223C G16230A T16278C C16294T C16296T T16304C C16311T		16011-16402	T2b	Szécsényi-Nagy et al. 2015	CEPT/EPT
			Hungary	Alsónyék-Bátaszék, Mérnöki telep	BAM 21	T16126C A16129G T16187C C16189T T16223C G16230A T16278C C16294T T16304C C16311T		16027-16409	T2b	Szécsényi-Nagy et al. 2015	CEPT/EPT
			Hungary	Alsónyék-Bátaszék, Mérnöki telep	BAM 22	T16086C A16129G C16147a T16172C T16187C C16189T G16230A C16248T T16278C C16311T C16320T C16355T		16028-16409	N1a1a	Szécsényi-Nagy et al. 2015	CEPT/EPT
			Hungary	Alsónyék-Bátaszék, Mérnöki telep	BAM 23	A16129G C16179T T16187C G16230A C16311T T16362C		16025-16405	X2	Szécsényi-Nagy et al. 2015	CEPT/EPT
			Hungary	Alsónyék-Bátaszék, Mérnöki telep	BAM 24	T16093C A16129G T16187C C16189T T16223C T16224C G16230A T16278C		15997-16402	K1	Szécsényi-Nagy et al. 2015	CEPT/EPT
			Hungary	Alsónyék-Bátaszék, Mérnöki telep	BAM 25	A16129G C16147a T16172C T16187C C16189T C16193T G16230A C16248T T16278C C16311T C16355T		16057-16409	N1a1	Szécsényi-Nagy et al. 2015	CEPT/EPT
			Hungary	Alsónyék-Bátaszék, Mérnöki telep	BAM 26	T16126C A16129G T16187C C16189T T16223C G16230A T16278C C16294T C16296T T16304C C16311T		16057-16409	T2b	Szécsényi-Nagy et al. 2015	CEPT/EPT
			Hungary	Lánycsók, Gata-Csotola	LGCS1	T16093C A16129G T16187C C16189T G16230A T16278C C16292T C16311T		16003-16409	W	Szécsényi-Nagy et al. 2015	CEPT/EPT
			Hungary	Lánycsók, Gata-Csotola	LGCS2	A16129G C16147a T16172C T16187C G16230A C16248T G16274A T16278C C16311T C16355T		16056-16402	N1a1	Szécsényi-Nagy et al. 2015	CEPT/EPT
			Hungary	Lánycsók, Gata-Csotola	LGCS3	A16129G T16187C C16189T T16223C G16230A T16278C T16304C C16311T		16013-16409	H5	Szécsényi-Nagy et al. 2015	CEPT/EPT
			Hungary	Lánycsók, Gata-Csotola	LGCS4	T16093C A16129G T16187C T16223C T16224C G16230A T16278C		16003-16409	K1a	Szécsényi-Nagy et al. 2015	CEPT/EPT
			Hungary	Lánycsók, Csata-alja	M6_116.1	A16129G T16187C C16189T T16223C G16230A T16278C C16311T T16356C		16003-16409	U4	Szécsényi-Nagy et al. 2015	CEPT/EPT
			Hungary	Lánycsók, Csata-alja	M6_116.4	A16129G A16166G T16187C C16189T T16223C T16224C G16230A T16278C		16012-16409	K	Szécsényi-Nagy et al. 2015	CEPT/EPT
			Hungary	Lánycsók, Csata-alja	M6_116.9	T16126C A16129G T16187C C16189T T16223C G16230A T16278C C16292T C16294T C16311T		16056-16402	T2c	Szécsényi-Nagy et al. 2015	CEPT/EPT
			Croatia	Vinkovci Nama	VINK 1	T16093C A16129G T16187C C16189T T16223C T16224C G16230A T16278C		16021-16402	K1a	Szécsényi-Nagy et al. 2015	CEPT/EPT
			Croatia	Vinkovci Nama	VINK 2	C16069T T16126C A16129G T16187C C16189T T16223C T16224C G16230A C16261T T16278C C16311T		16025-16409	J1c	Szécsényi-Nagy et al. 2015	CEPT/EPT
			Croatia	Vinkovci Nama	VINK 3	A16129G T16187C C16189T T16223C G16230A T16278C T16298C C16311T		16056-16409	HV0	Szécsényi-Nagy et al. 2015	CEPT/EPT
			Croatia	Vinkovci Nama	VINK 5	T16093C A16129G T16187C T16223C T16224C G16230A T16278C		16056-16402	K1a	Szécsényi-Nagy et al. 2015	CEPT/EPT
			Croatia	Vinkovci Jugobanka	VINJ 1	T16126C A16129G T16187C C16189T T16223C G16230A T16278C C16294T C16296T T16304C C16311T		16018-16409	T2b	Szécsényi-Nagy et al. 2015	CEPT/EPT
			Croatia	Vinkovci Jugobanka	VINJ 2	T16093C A16129G T16187C C16189T T16223C T16224C G16230A C16261T T16278C		16018-16402	K	Szécsényi-Nagy et al. 2015	CEPT/EPT
			Croatia	Vinkovci Jugobanka	VINJ 3	A16129G T16187C C16189T T16223C G16230A T16278C T16298C C16311T		16056-16409	V	Szécsényi-Nagy et al. 2015	CEPT/EPT
			Croatia	Vinkovci Jugobanka	VINJ 4	A16129G A16162G T16187C C16189T T16223C G16230A T16278C T16298C C16311T		16007-16409	V6	Szécsényi-Nagy et al. 2015	CEPT/EPT
			Croatia	Vukovar Gimnazija	VUKG 1	C16069T T16126C A16129G T16187C C16189T T16223C G16230A T16278C A16302G C16311T		16018-16409	J1c	Szécsényi-Nagy et al. 2015	CEPT/EPT
			Croatia	Vukovar Gimnazija	VUKG 3	C16069T T16126C A16129G T16187C C16189T T16223C G16230A T16278C A16302G C16311T		16012-16409	J1c	Szécsényi-Nagy et al. 2015	CEPT/EPT
			Croatia	Vukovar Gimnazija	VUKG 4	T16126C A16129G T16187C C16189T T16223C G16230A T16278C C16294T C16296T T16304C C16311T		16020-16409	T2b	Szécsényi-Nagy et al. 2015	CEPT/EPT
	Linearbandkeramik culture in Transdanubia (LBKT)	Hungary	Hungary	Balatonszárszó-Kis-erdei-dűlő	BSZ 5	A16129G C16147a T16154C T16172C T16187C C16189T G16230A C16248T T16278C C16311T C16320T C16355T		16056-16409	N1a1a3	Szécsényi-Nagy et al. 2015	CEPT/EPT
			Hungary	Balatonszárszó-Kis-erdei-dűlő	BSZ 9	C16069T T16126C A16129G T16187C C16189T T16223C G16230A T16278C C16311T		15997-16409	J	Szécsényi-Nagy et al. 2015	CEPT/EPT
			Hungary	Balatonszárszó-Kis-erdei-dűlő	BSZ 15	A16129G T16187C C16189T T16223C G16230A T16278C C16311T		15997-16409	H	Szécsényi-Nagy et al. 2015	CEPT/EPT
			Hungary	Balatonszárszó-Kis-erdei-dűlő	BSZ 19	A16129G T16187C C16189T T16223C G16230A T16278C		15997-16409	HV	Szécsényi-Nagy et al. 2015	CEPT/EPT
			Hungary	Balatonszárszó-Kis-erdei-dűlő	BSZ 21	C16069T T16126C A16129G T16187C C16189T T16223C G16230A T16278C C16311T		15997-16409	J	Szécsényi-Nagy et al. 2015	CEPT/EPT
			Hungary	Balatonszemes-Bagódomb	BAB 3	A16129G T16187C C16189T T16223C G16230A T16278C C16311T		16013-16402	H	Szécsényi-Nagy et al. 2015	CEPT/EPT
			Hungary	Balatonszemes-Bagódomb	BAB 4	A16129G T16187C C16189T T16223C G16230A T16278C C16311T C16320T		15997-16402	H26b	Szécsényi-Nagy et al. 2015	CEPT/EPT
			Hungary	Balatonszemes-Bagódomb	BAB 5	A16129G T16187C C16189T T16223C G16230A C16261T T16278C C16311T		16004-16409	H	Szécsényi-Nagy et al. 2015	CEPT/EPT
			Hungary	Balatonszemes-Bagódomb	BAB 6	A16129G T16187C C16189T T16223C G16230A T16278C C16311T		16012-16409	H	Szécsényi-Nagy et al. 2015	CEPT/EPT
			Hungary	Bölcske-Gyűrűsvölgy	BÖVÖ 1	T16093C A16129G T16187C C16189T T16223C G16230A T16278C C16311T		16003-16403	H	Szécsényi-Nagy et al. 2015	CEPT/EPT
			Hungary	Bölcske-Gyűrűsvölgy	BÖVÖ 2	C16069T T16126C A16129G T16187C C16189T T16223C G16230A T16278C C16311T		16011-16409	J	Szécsényi-Nagy et al. 2015	CEPT/EPT
			Hungary	Bölcske-Gyűrűsvölgy	BÖVÖ 3	A16129G T16187C C16189T T16223C G16230A T16278C C16311T		16011-16409	H	Szécsényi-Nagy et al. 2015	CEPT/EPT
			Hungary	Bölcske-Gyűrűsvölgy	BÖVÖ 4	A16129G T16187C C16189T T16223C T16224C G16230A T16278C		16004-16402	K	Szécsényi-Nagy et al. 2015	CEPT/EPT
			Hungary	Bölcske-Gyűrűsvölgy	BÖVÖ 5	T16093C A16129G T16187C C16189T T16223C T16224C G16230A T16278C		16026-16402	K1a	Szécsényi-Nagy et al. 2015	CEPT/EPT
			Hungary	Budakeszi 4/8 Szőlőskert-Tangazdaság	BUD 1	A16129G T16187C C16189T C16192T T16223C G16230A T16249C C16256T C16270T T16278C C16311T A16399G		16028-16409	U5a1	Szécsényi-Nagy et al. 2015	CEPT/EPT
			Hungary	Budakeszi 4/8 Szőlőskert-Tangazdaság	BUD 2	A16129G T16187C C16189T T16223C G16230A T16278C T16298C C16311T		16026-16409	V	Szécsényi-Nagy et al. 2015	CEPT/EPT
			Hungary	Budakeszi 4/8 Szőlőskert-Tangazdaság	BUD 3	T16126C A16129G G16153A T16187C C16189T T16223C G16230A T16278C C16294T C16296T C16311T		16026-16409	T2e	Szécsényi-Nagy et al. 2015	CEPT/EPT
			Hungary	Budakeszi 4/8 Szőlőskert-Tangazdaság	BUD 4	T16126C A16129G A16163G C16186T T16187C T16223C G16230A T16278C C16294T C16311T		16025-16409	T1a	Szécsényi-Nagy et al. 2015	CEPT/EPT
			Hungary	Budakeszi 4/8 Szőlőskert-Tangazdaság	BUD 5	T16126C A16129G T16187C C16189T T16223C G16230A T16278C C16294T C16296T C16311T		16026-16409	T2	Szécsényi-Nagy et al. 2015	CEPT/EPT
			Hungary	Budakeszi 4/8 Szőlőskert-Tangazdaság	BUD 7	A16129G T16187C C16189T T16223C G16230A T16278C C16311T		16045-16402	H	Szécsényi-Nagy et al. 2015	CEPT/EPT
			Hungary	Budakeszi 4/8 Szőlőskert-Tangazdaság	BUD 9	A16051G T16092C A16129G C16179T T16187C C16189T T16223C G16230A G16274A T16278C C16311T		16045-16402	U2	Szécsényi-Nagy et al. 2015	CEPT/EPT
			Hungary	Budakeszi 4/8 Szőlőskert-Tangazdaság	BUD 10	A16129G T16187C C16189T T16223C G16230A T16278C C16311T		16058-16402	H	Szécsényi-Nagy et al. 2015	CEPT/EPT
			Hungary	Budakeszi 4/8 Szőlőskert-Tangazdaság	BUD 12	T16126C A16129G T16187C C16189T T16223C G16230A T16278C C16294T C16296T T16304C C16311T		16057-16402	T2b	Szécsényi-Nagy et al. 2015	CEPT/EPT
			Hungary	Budakeszi 4/8 Szőlőskert-Tangazdaság	BUD 13	A16129G T16187C C16189T T16223C G16230A T16278C T16304C C16311T		15999-16409	H5	Szécsényi-Nagy et al. 2015	CEPT/EPT
			Hungary	Budakeszi 4/8 Szőlőskert-Tangazdaság	BUD 14	T16093C A16129G T16187C C16189T T16223C T16224C G16230A T16278C		15997-16409	K1a	Szécsényi-Nagy et al. 2015	CEPT/EPT
			Hungary	Budakeszi 4/8 Szőlőskert-Tangazdaság	BUD 15	A16129G T16187C C16189T C16192T T16223C G16230A T16278C T16304C C16311T		16045-16402	H5	Szécsényi-Nagy et al. 2015	CEPT/EPT
			Hungary	Harta-Gátőrház	HARG 1	T16126C A16129G T16187C C16189T T16223C G16230A T16278C C16294T C16296T T16304C C16311T		16045-16402	T2b	Szécsényi-Nagy et al. 2015	CEPT/EPT
			Hungary	Harta-Gátőrház	HARG 2	T16086C A16129G C16147a T16172C T16187C C16189T G16230A C16248T T16278C C16311T C16320T C16355T		16001-16409	N1a1a	Szécsényi-Nagy et al. 2015	CEPT/EPT
			Hungary	Harta-Gátőrház	HARG 3	T16126C A16129G T16187C C16189T T16223C G16230A T16278C C16292T C16294T C16296T C16311T		15998-16409	T2c	Szécsényi-Nagy et al. 2015	CEPT/EPT
			Hungary	Harta-Gátőrház	HARG 4	A16129G T16187C C16189T T16223C T16224C G16230A T16278C G16398A		16011-16409	K	Szécsényi-Nagy et al. 2015	CEPT/EPT
			Hungary	Harta-Gátőrház	HARG 5	T16126C A16129G T16187C C16189T T16223C G16230A T16278C C16294T C16296T T16304C C16311T		16025-16409	T2b	Szécsényi-Nagy et al. 2015	CEPT/EPT
			Hungary	M85 Enese elkerülő 02. Kóny, Proletár-dűlő II	KON 1	A16129G T16187C C16189T T16223C G16230A T16278C C16311T		16045-16409	H	Szécsényi-Nagy et al. 2015	CEPT/EPT
			Hungary	M85 Enese elkerülő 02. Kóny, Proletár-dűlő II	KON 3	T16126C A16129G T16187C C16189T T16223C G16230A T16278C C16294T C16296T T16304C C16311T		16056-16402	T2b	Szécsényi-Nagy et al. 2015	CEPT/EPT
			Hungary	M85 Enese elkerülő 02. Kóny, Proletár-dűlő II	KON 4	T16126C A16129G C16147T T16187C C16189T T16223C G16230A T16278C C16294T C16296T T16297C T16304C C16311T		16045-16402	T2b23a	Szécsényi-Nagy et al. 2015	CEPT/EPT
			Hungary	M85 Enese elkerülő 02. Kóny, Proletár-dűlő II	KON 5	T16126C A16129G C16147T T16187C C16189T T16223C G16230A T16278C C16294T C16296T T16297C T16304C C16311T		16046-16402	T2b23a	Szécsényi-Nagy et al. 2015	CEPT/EPT
			Hungary	Szemely-Hegyes	SZEH 4	A16129G C16147a T16154C T16172C T16187C C16189T G16230A C16248T T16278C A16300G C16311T C16320T C16355T		16018-16409	N1a1a3	Szécsényi-Nagy et al. 2015	CEPT/EPT
			Hungary	Szemely-Hegyes	SZEH 9	A16129G C16147a T16154C T16172C T16187C C16189T G16230A C16248T T16278C C16311T C16320T C16355T		16025-16409	N1a1a3	Szécsényi-Nagy et al. 2015	CEPT/EPT
			Hungary	Tolna-Mözs	TOLM 3	T16126C A16129G G16153A T16187C C16189T T16223C G16230A T16278C C16294T C16296T C16311T		16031-16409	T2e	Szécsényi-Nagy et al. 2015	CEPT/EPT
			Hungary	Tolna-Mözs	TOLM 4	A16129G T16187C C16189T T16223C T16224C G16230A T16278C		16056-16402	K	Szécsényi-Nagy et al. 2015	CEPT/EPT
	Cardial and Epicardial culture	Iberian Peninsula	Spain	Chaves	1CH0102	A16129G T16187C C16189T T16223C T16224C G16230A T16278C		16106-16399	K	Gamba et al. 2012	EPT
			Spain	Chaves	2CH0102	A16129G T16187C C16189T T16223C G16230A T16278C C16311T		16106-16399	H	Gamba et al. 2012	EPT
			Spain	Chaves	3CH01	T16187C C16189T T16223C G16230A T16278C C16311T		16106-16399	H	Gamba et al. 2012	EPT
			Spain	Can Sadurni	CSA0511	A16129G T16187C C16189T G16230A T16278C C16311T T16362C		16106-16399	N*	Gamba et al. 2012	EPT
			Spain	Can Sadurni	CSA152223	A16129G T16187C C16189T T16223C T16224C G16230A T16278C		16106-16399	K	Gamba et al. 2012	EPT
			Spain	Can Sadurni	CSA16	A16129G T16187C C16189T T16223C G16230A T16278C C16311T T16362C		16106-16399	H	Gamba et al. 2012	EPT
			Spain	Can Sadurni	CSA26	A16129G T16187C G16230A C16311T	A16183c	16106-16399	X	Gamba et al. 2012	EPT
			Spain	Can Sadurni	CSA29	A16129G C16147T T16187C C16189T G16230A T16278C C16311T T16362C		16106-16399	N*	Gamba et al. 2012	EPT
			Spain	Sant Pau del Camp	6SP0102	A16129G T16187C C16189T T16223C T16224C G16230A T16278C		16106-16399	K	Gamba et al. 2012	EPT
			Spain	Sant Pau del Camp	26SP0102	A16129G T16187C C16189T C16218T T16223C G16230A T16278C C16311T C16328a T16362C		16106-16399	H20a	Gamba et al. 2012	EPT
			Spain	Sant Pau del Camp	27SP0102	A16129G C16147T T16187C C16189T G16230A T16278C C16311T T16362C		16106-16399	N*	Gamba et al. 2012	EPT
			Spain	Avellaner cave	AVE01	T16093C A16129G T16187C C16189T T16223C T16224C G16230A T16278C		16009-16390	K1a	Lacan 2011, Lacan et al. 2011b	EPT
			Spain	Avellaner cave	AVE02	T16093C A16129G T16187C C16189T T16223C T16224C G16230A T16278C		16009-16390	K1a	Lacan 2011, Lacan et al. 2011b	EPT
			Spain	Avellaner cave	AVE03	A16129G T16187C C16189T T16223C G16230A T16278C C16311T		16009-16390	H3	Lacan 2011, Lacan et al. 2011b	EPT
			Spain	Avellaner cave	AVE04	T16126C A16129G T16187C C16189T T16223C G16230A T16278C C16294T C16296T T16304C C16311T		16009-16390	T2b	Lacan 2011, Lacan et al. 2011b	EPT
			Spain	Avellaner cave	AVE05	T16126C A16129G T16187C C16189T T16223C G16230A T16278C C16294T C16296T T16304C C16311T		16009-16390	T2b	Lacan 2011, Lacan et al. 2011b	EPT
			Spain	Avellaner cave	AVE06	T16093C A16129G T16187C C16189T T16223C T16224C G16230A T16278C		16009-16390	K1a	Lacan 2011, Lacan et al. 2011b	EPT
			Spain	Avellaner cave	AVE07	A16051G A16129G T16187C T16223C G16230A C16270T T16278C C16311T		16009-16390	U5b	Lacan 2011, Lacan et al. 2011b	EPT
	Neolithic in Portugal		Portugal	Algar do Bom Santo	ABS.AE1.521	T16187C C16189T T16223C G16230A T16278C C16311T		16050-16400	H	Chandler 2003, Chandler et al. 2005	EPT
			Portugal	Algar do Bom Santo	ABS.AE2.175	A16129G T16187C C16189T T16223C G16230A C16256T C16270T T16278C C16311T A16399G		16050-16400	U5a1a'g	Chandler 2003, Chandler et al. 2005	EPT
			Portugal	Algar do Bom Santo	ABS.BB4.250	A16129G T16187C C16189T T16223C G16230A T16278C C16311T		16050-16400	H	Chandler 2003, Chandler et al. 2005	EPT
			Portugal	Gruta do Caldeirão	CALN1424	A16129G T16187C C16189T T16223C G16230A T16278C C16311T		16050-16400	H	Chandler 2003, Chandler et al. 2005	EPT
			Portugal	Gruta do Caldeirão	CALO1140	A16129G T16187C C16189T C16192T T16223C G16230A T16278C C16311T		16050-16400	U5b2a1a	Chandler 2003, Chandler et al. 2005	EPT
			Portugal	Gruta do Caldeirão	CALO1174	A16129G T16187C C16189T T16223C G16230A T16278C C16311T		16050-16400	H	Chandler 2003, Chandler et al. 2005	EPT
			Portugal	Gruta do Caldeirão	CALO1436	A16129G T16187C C16189T T16223C G16230A T16278C C16311T T16362C		16050-16400	H	Chandler 2003, Chandler et al. 2005	EPT
			Portugal	Gruta do Caldeirão	CALP11317	A16129G T16187C C16189T T16223C G16230A T16278C C16311T T16362C		16050-16400	H	Chandler 2003, Chandler et al. 2005	EPT
			Portugal	Gruta do Caldeirão	CALP12151	A16129G T16187C C16189T T16223C G16230A T16278C C16311T		16050-16400	H	Chandler 2003, Chandler et al. 2005	EPT
			Portugal	Gruta do Caldeirão	CALP12130	A16129G T16187C C16189T T16223C G16230A T16278C T16298C C16311T		16050-16400	V	Chandler 2003, Chandler et al. 2005	EPT
			Portugal	Gruta do Caldeirão	CALQ12181	A16129G T16187C C16189T T16223C G16230A T16278C C16311T T16362C		16050-16400	H	Chandler 2003, Chandler et al. 2005	EPT
			Portugal	Perdigões	Perd1	A16129G T16187C C16189T T16223C G16230A C16256T C16270T T16278C C16311T A16399G		16050-16400	U5a1a'g	Chandler 2003, Chandler et al. 2005	EPT
			Portugal	Perdigões	Perd2	A16129G T16187C C16189T T16223C G16230A C16256T C16270T T16278C C16311T		16050-16400	U5a	Chandler 2003, Chandler et al. 2005	EPT
			Portugal	Perdigões	Perd5	A16129G T16187C T16223C G16230A T16278C C16311T T16356C T16362C		16050-16400	H1b1a'c'd'h	Chandler 2003, Chandler et al. 2005	EPT
			Portugal	Perdigões	Perd6	A16129G T16187C T16223C G16230A T16278C C16311T T16356C T16362C		16050-16400	H1b1a'c'd'h	Chandler 2003, Chandler et al. 2005	EPT
			Portugal	Perdigões	Perd7	A16129G T16187C C16189T T16223C G16230A T16278C C16311T T16356C T16362C		16050-16400	H1b1a'c'd'h	Chandler 2003, Chandler et al. 2005	EPT
			Portugal	Perdigões	Perd8	A16129G T16187C T16223C G16230A T16278C C16311T T16356C T16362C		16050-16400	H1b1a'c'd'h	Chandler 2003, Chandler et al. 2005	EPT
	Neolithic in Basque Country, Navarra and Cantabria		Spain	Fuente Hoz	FH.1	A16129G T16187C C16189T T16223C G16230A T16278C C16311T		15998-16400	U	Hervella 2010, Hervella et al. 2012	EPT
			Spain	Fuente Hoz	FH.2	A16129G T16187C C16189T C16192T T16223C G16230A C16270T T16278C C16311T		15998-16400	U5b	Hervella 2010, Hervella et al. 2012	EPT
			Spain	Fuente Hoz	FH.3	T16093C A16129G T16187C C16189T T16223C G16230A T16278C C16311T		15998-16400	H	Hervella 2010, Hervella et al. 2012	EPT
			Spain	Fuente Hoz	FH.4	A16129G T16187C C16189T T16223C G16230A T16278C C16311T		15998-16400	U	Hervella 2010, Hervella et al. 2012	EPT
			Spain	Fuente Hoz	FH.5	A16129G T16187C C16189T T16223C G16230A T16278C C16311T		15998-16400	U	Hervella 2010, Hervella et al. 2012	EPT
			Spain	Fuente Hoz	FH.6	A16129G T16187C C16189T T16223C G16230A T16278C C16311T		15998-16400	H	Hervella 2010, Hervella et al. 2012	EPT
			Spain	Marizulo	MZ.1	A16129G T16187C C16189T T16223C G16230A C16270T T16278C C16311T		15998-16400	U5b	Hervella 2010, Hervella et al. 2012	EPT
			Spain	Los Cascajos	CAS.21	A16129G T16187C C16189T T16223C G16230A T16278C C16311T		15998-16400	H	Hervella 2010, Hervella et al. 2012	EPT
			Spain	Los Cascajos	CAS.33	A16129G T16187C C16189T T16223C G16230A T16278C C16311T		15998-16400	H	Hervella 2010, Hervella et al. 2012	EPT
			Spain	Los Cascajos	CAS.48	A16129G T16187C C16189T T16223C G16230A T16278C C16311T		15998-16400	H	Hervella 2010, Hervella et al. 2012	EPT
			Spain	Los Cascajos	CAS.70	A16129G T16187C C16189T T16223C G16230A T16278C C16311T		15998-16400	U	Hervella 2010, Hervella et al. 2012	EPT
			Spain	Los Cascajos	CAS.90	A16129G T16187C C16189T T16223C G16230A T16278C C16311T		15998-16400	H	Hervella 2010, Hervella et al. 2012	EPT
			Spain	Los Cascajos	CAS.148	A16129G T16187C C16189T T16223C G16230A		15998-16400	U	Hervella 2010, Hervella et al. 2012	EPT
			Spain	Los Cascajos	CAS.173	T16187C C16189T T16223C G16230A T16278C C16311T		15998-16400	H	Hervella 2010, Hervella et al. 2012	EPT
			Spain	Los Cascajos	CAS.179	C16069T T16126C A16129G T16187C C16189T T16195C T16223C G16230A T16278C C16311T		15998-16400	J	Hervella 2010, Hervella et al. 2012	EPT
			Spain	Los Cascajos	CAS.180	T16126C A16129G T16187C C16189T T16223C G16230A T16278C C16294T C16296T C16311T		15998-16400	T2	Hervella 2010, Hervella et al. 2012	EPT
			Spain	Los Cascajos	CAS.181	A16129G T16187C C16189T T16223C T16224C G16230A T16278C		15998-16400	K	Hervella 2010, Hervella et al. 2012	EPT
			Spain	Los Cascajos	CAS.182	A16129G T16187C C16189T T16223C G16230A T16278C C16311T		15998-16400	H	Hervella 2010, Hervella et al. 2012	EPT
			Spain	Los Cascajos	CAS.183	A16129G A16163G T16187C C16189T T16223C G16230A T16278C C16311T		15998-16400	U	Hervella 2010, Hervella et al. 2012	EPT
			Spain	Los Cascajos	CAS.191	A16129G T16187C C16189T T16223C T16224C G16230A T16278C		15998-16400	K	Hervella 2010, Hervella et al. 2012	EPT
			Spain	Los Cascajos	CAS.193	A16129G T16187C C16189T T16223C G16230A T16278C		15998-16400	H	Hervella 2010, Hervella et al. 2012	EPT
			Spain	Los Cascajos	CAS.194	A16129G T16187C C16189T T16223C G16230A T16278C		15998-16400	H	Hervella 2010, Hervella et al. 2012	EPT
			Spain	Los Cascajos	CAS.196	A16129G T16187C C16189T T16223C G16230A T16278C C16311T		15998-16400	H	Hervella 2010, Hervella et al. 2012	EPT
			Spain	Los Cascajos	CAS.202	A16129G T16187C C16189T T16223C T16224C G16230A T16278C		15998-16400	K	Hervella 2010, Hervella et al. 2012	EPT
			Spain	Los Cascajos	CAS.203	C16069T T16126C A16129G T16187C C16189T T16223C G16230A T16278C C16311T		15998-16400	J	Hervella 2010, Hervella et al. 2012	EPT
			Spain	Los Cascajos	CAS.204	A16129G T16187C C16189T T16223C G16230A C16270T T16278C		15998-16400	U5b2a5	Hervella 2010, Hervella et al. 2012	EPT
			Spain	Los Cascajos	CAS.216	A16129G T16187C C16189T T16223C G16230A T16278C C16311T		15998-16400	U	Hervella 2010, Hervella et al. 2012	EPT
			Spain	Los Cascajos	CAS.222	T16187C C16189T T16223C G16230A T16278C C16311T		15998-16400	H	Hervella 2010, Hervella et al. 2012	EPT
			Spain	Los Cascajos	CAS.254	A16129G T16187C C16189T T16223C G16230A T16278C C16311T		15998-16400	U	Hervella 2010, Hervella et al. 2012	EPT
			Spain	Los Cascajos	CAS.257	A16129G T16187C G16230A C16311T	A16183c	15998-16400	X	Hervella 2010, Hervella et al. 2012	EPT
			Spain	Los Cascajos	CAS.258	A16129G T16187C C16189T T16223C G16230A T16278C C16311T		15998-16400	U	Hervella 2010, Hervella et al. 2012	EPT
			Spain	Los Cascajos	CAS.341	T16187C C16189T T16223C G16230A T16278C C16311T		15998-16400	H	Hervella 2010, Hervella et al. 2012	EPT
			Spain	Los Cascajos	CAS.497	A16129G T16187C C16189T T16223C G16230A T16278C C16311T		15998-16400	H	Hervella 2010, Hervella et al. 2012	EPT
			Spain	Los Cascajos	CAS.517	A16129G T16187C C16189T T16223C G16230A T16278C C16311T C16365T		15998-16400	U	Hervella 2010, Hervella et al. 2012	EPT
			Spain	Paternanbidea	PAT.1E1	A16129G T16187C C16189T T16223C G16230A T16278C C16311T		15998-16400	U	Hervella 2010, Hervella et al. 2012	EPT
			Spain	Paternanbidea	PAT.1E3	A16129G T16187C C16189T T16223C G16230A T16278C C16311T		15998-16400	H	Hervella 2010, Hervella et al. 2012	EPT
			Spain	Paternanbidea	PAT.1E4	A16129G T16187C C16189T T16209C T16223C G16230A T16278C C16311T		15998-16400	H	Hervella 2010, Hervella et al. 2012	EPT
			Spain	Paternanbidea	PAT.1E5	T16092C A16129G T16187C C16189T T16223C G16230A T16278C		15998-16400	H	Hervella 2010, Hervella et al. 2012	EPT
			Spain	Paternanbidea	PAT.2E1	A16129G T16187C C16189T T16223C G16230A T16278C C16311T		15998-16400	H	Hervella 2010, Hervella et al. 2012	EPT
			Spain	Paternanbidea	PAT.2E2	T16092C A16129G T16187C C16189T T16223C T16224C G16230A T16278C		15998-16400	K2	Hervella 2010, Hervella et al. 2012	EPT
			Spain	Paternanbidea	PAT.3E2	A16129G T16187C C16189T T16223C G16230A T16278C		15998-16400	HV	Hervella 2010, Hervella et al. 2012	EPT
			Spain	Paternanbidea	PAT.4E1	T16187C C16189T G16230A T16278C C16311T		15998-16400	I	Hervella 2010, Hervella et al. 2012	EPT
			Spain	Paternanbidea	PAT.4E2	A16129G T16187C C16189T T16209C T16223C G16230A T16278C C16311T		15998-16400	H	Hervella 2010, Hervella et al. 2012	EPT
	Linearbandkeramik culture in Central Europe	Central Europe	Germany	Derenburg-Meerenstieg II	DEB 1	A16129G C16147a T16172C T16187C C16189T G16230A C16248T T16278C C16311T C16355T		15997-16409	N1a1	Haak et al. 2005	CEPT/EPT
			Germany	Derenburg-Meerenstieg II	DEB 2	A16129G T16187C C16189T T16223C T16224C G16230A T16278C		15997-16409	K	Haak et al. 2005	CEPT/EPT
			Germany	Derenburg-Meerenstieg II	DEB 3	A16129G C16147a T16172C T16187C C16189T G16230A C16248T T16278C C16311T C16320T C16355T		15997-16409	N1a1a	Haak et al. 2005	CEPT/EPT
			Germany	Derenburg-Meerenstieg II	DEB 4	A16129G T16187C C16189T T16223C G16230A T16278C		15997-16409	HV	Haak et al. 2005	CEPT/EPT
			Germany	Derenburg-Meerenstieg II	DEB 5	A16129G T16187C C16189T T16223C G16230A T16278C		15997-16409	HV	Haak et al. 2005	CEPT/EPT
			Germany	Derenburg-Meerenstieg II	DEB 9	A16129G T16187C C16189T T16223C G16230A T16278C C16311T		15997-16569	H88	Haak et al. 2010. Brotherton et al. 2013	CEPT/EPT
			Germany	Derenburg-Meerenstieg II	DEB 10	T16093C A16129G T16187C C16189T T16223C T16224C G16230A T16278C		15997-16409	K1a	Haak et al. 2010	CEPT/EPT
			Germany	Derenburg-Meerenstieg II	DEB 12I	A16129G T16187C C16189T T16223C G16230A T16278C T16298C C16311T		15997-16409	V	Haak et al. 2010	CEPT/EPT
			Germany	Derenburg-Meerenstieg II	DEB 15	T16126C A16129G T16187C C16189T T16223C G16230A T16278C C16294T C16296T T16304C C16311T		15997-16409	T2b	Haak et al. 2010	CEPT/EPT
			Germany	Derenburg-Meerenstieg II	DEB 20	A16129G T16187C C16189T T16223C G16230A T16278C		15997-16409	HV	Haak et al. 2010	CEPT/EPT
			Germany	Derenburg-Meerenstieg II	DEB 21	A16129G T16187C C16189T T16223C G16230A T16278C C16311T		15997-16569	H1j	Haak et al. 2010. Brotherton et al. 2013	CEPT/EPT
			Germany	Derenburg-Meerenstieg II	DEB 22	T16092C C16147a T16154C T16172C T16187C C16189T G16230A C16248T T16278C C16311T C16320T C16355T		15997-16409	N1a1a3	Haak et al. 2010	CEPT/EPT
			Germany	Derenburg-Meerenstieg II	DEB 23	T16093C A16129G T16187C C16189T G16230A T16278C C16292T C16311T		15997-16409	W	Haak et al. 2010	CEPT/EPT
			Germany	Derenburg-Meerenstieg II	DEB 26	C16069T T16126C A16129G T16187C C16189T T16223C G16230A T16278C C16311T		15997-16409	J	Haak et al. 2010	CEPT/EPT
			Germany	Derenburg-Meerenstieg II	DEB 30	C16069T T16126C A16129G T16187C C16189T T16223C G16230A T16278C C16311T		15997-16409	J	Haak et al. 2010	CEPT/EPT
			Germany	Derenburg-Meerenstieg II	DEB 33	T16126C A16129G C16147T T16187C C16189T T16223C G16230A T16278C C16294T C16296T T16297C T16304C C16311T		15997-16409	T2b23a	Haak et al. 2010	CEPT/EPT
			Germany	Derenburg-Meerenstieg II	DEB 34II	T16093C A16129G T16187C C16189T G16230A T16278C C16292T C16311T		15997-16409	W	Haak et al. 2010	CEPT/EPT
			Germany	Derenburg-Meerenstieg II	DEB 35II	T16126C A16129G T16187C T16223C G16230A T16278C C16294T C16296T C16311T		15997-16409	T2f	Haak et al. 2010	CEPT/EPT
			Germany	Derenburg-Meerenstieg II	DEB 36	T16093C A16129G T16187C C16189T T16223C G16230A C16256T C16270T T16278C C16311T A16399G		15997-16409	U5a1a'g	Haak et al. 2010	CEPT/EPT
			Germany	Derenburg-Meerenstieg II	DEB 37I	C16069T T16126C A16129G T16187C C16189T T16223C G16230A T16278C C16311T		15997-16409	J	Haak et al. 2010	CEPT/EPT
			Germany	Derenburg-Meerenstieg II	DEB 38	T16093C A16129G T16187C C16189T T16223C T16224C G16230A T16278C		15997-16409	K1a	Haak et al. 2010	CEPT/EPT
			Germany	Derenburg-Meerenstieg II	DEB 39	T16126C A16129G T16187C C16189T T16223C G16230A T16278C C16294T C16296T T16304C C16311T		15997-16409	T2b	Haak et al. 2010	CEPT/EPT
			Germany	Halberstadt-Sonntagsfeld	HAL 1	A16129G T16187C C16189T T16223C G16230A T16278C T16298C C16311T		15997-16409	V	Haak et al. 2005	CEPT/EPT
			Germany	Halberstadt-Sonntagsfeld	HAL 2	T16086C A16129G C16147a T16187C C16189T G16230A C16248T T16278C C16311T C16320T C16355T		15997-16409	N1a1a	Haak et al. 2005	CEPT/EPT
			Germany	Halberstadt-Sonntagsfeld	HAL 3	T16093C T16126C A16129G T16187C C16189T T16223C G16230A T16278C C16294T C16296T T16304C C16311T		15997-16409	T2b	Haak et al. 2005	CEPT/EPT
			Germany	Halberstadt-Sonntagsfeld	HAL 4	A16129G C16147a T16172C T16187C C16189T G16230A C16248T T16278C C16311T C16320T C16355T		15997-16409	N1a1a	Brandt et al. 2013	CEPT/EPT
			Germany	Halberstadt-Sonntagsfeld	HAL 5	T16126C A16129G T16187C C16189T T16223C G16230A T16278C C16292T C16294T C16296T C16311T		15997-16409	T2c	Brandt et al. 2013	CEPT/EPT
			Germany	Halberstadt-Sonntagsfeld	HAL 7	A16129G C16147a T16172C T16187C C16189T G16230A C16248T T16278C C16311T		16056-16409	N1a1	Brandt et al. 2013	CEPT/EPT
			Germany	Halberstadt-Sonntagsfeld	HAL 9	T16093C A16129G T16187C C16189T T16223C T16224C G16230A T16278C		16056-16409	K1a	Brandt et al. 2013	CEPT/EPT
			Germany	Halberstadt-Sonntagsfeld	HAL 11	T16093C T16187C C16189T T16223C G16230A T16278C C16311T		15997-16569	H	Brandt et al. 2013, Brotherton et al. 2013	CEPT/EPT
			Germany	Halberstadt-Sonntagsfeld	HAL 12	A16129G T16187C C16189T T16223C T16224C G16230A T16278C		16056-16409	K	Brandt et al. 2013	CEPT/EPT
			Germany	Halberstadt-Sonntagsfeld	HAL 14	T16093C T16126C A16129G T16187C C16189T T16223C G16230A T16278C C16294T C16296T T16304C C16311T		15997-16409	T2b	Brandt et al. 2013	CEPT/EPT
			Germany	Halberstadt-Sonntagsfeld	HAL 15	C16147a T16154C T16172C T16187C C16189T G16230A C16248T T16278C C16311T C16320T C16355T		16056-16409	N1a1a3	Brandt et al. 2013	CEPT/EPT
			Germany	Halberstadt-Sonntagsfeld	HAL 16	A16129G T16187C C16189T T16223C G16230A T16278C T16298C C16311T		16056-16409	V	Brandt et al. 2013	CEPT/EPT
			Germany	Halberstadt-Sonntagsfeld	HAL 17	A16129G T16187C C16189T T16223C G16230A T16278C T16298C C16311T		15997-16409	V	Brandt et al. 2013	CEPT/EPT
			Germany	Halberstadt-Sonntagsfeld	HAL 18	A16129G T16187C C16189T T16223C T16224C G16230A T16278C G16398A		15997-16409	K	Brandt et al. 2013	CEPT/EPT
			Germany	Halberstadt-Sonntagsfeld	HAL 19	T16093C A16129G T16187C C16189T T16223C T16224C G16230A T16278C		15997-16409	K1a	Brandt et al. 2013	CEPT/EPT
			Germany	Halberstadt-Sonntagsfeld	HAL 20	T16093C A16129G T16187C C16189T T16223C T16224C G16230A T16278C		15997-16409	K1a	Brandt et al. 2013	CEPT/EPT
			Germany	Halberstadt-Sonntagsfeld	HAL 21	T16126C A16129G T16187C C16189T T16223C G16230A T16278C C16294T C16296T T16304C C16311T		15997-16409	T2b	Brandt et al. 2013	CEPT/EPT
			Germany	Halberstadt-Sonntagsfeld	HAL 22	T16126C A16129G T16187C C16189T T16223C G16230A T16278C C16294T C16296T T16304C C16311T		15997-16409	T2b	Brandt et al. 2013	CEPT/EPT
			Germany	Halberstadt-Sonntagsfeld	HAL 24	A16129G T16187C G16230A C16311T		15997-16409	X	Brandt et al. 2013	CEPT/EPT
			Germany	Halberstadt-Sonntagsfeld	HAL 25	T16093C A16129G T16187C C16189T T16223C T16224C G16230A T16278C		15997-16409	K1a	Brandt et al. 2013	CEPT/EPT
			Germany	Halberstadt-Sonntagsfeld	HAL 27	T16092C C16147a T16154C T16172C T16187C C16189T G16230A C16248T T16278C C16311T C16320T C16355T		15056-16409	N1a1a3	Brandt et al. 2013	CEPT/EPT
			Germany	Halberstadt-Sonntagsfeld	HAL 30	T16126C A16129G T16187C C16189T T16223C G16230A T16278C C16294T C16296T T16304C C16311T		15997-16409	T2b	Brandt et al. 2013	CEPT/EPT
			Germany	Halberstadt-Sonntagsfeld	HAL 31	A16129G T16187C C16189T T16223C T16224C G16230A T16249C T16278C		15997-16409	K	Brandt et al. 2013	CEPT/EPT
			Germany	Halberstadt-Sonntagsfeld	HAL 32	A16129G T16187C C16189T T16223C G16230A T16278C C16311T		15997-16569	H26	Brandt et al. 2013, Brotherton et al. 2013	CEPT/EPT
			Germany	Halberstadt-Sonntagsfeld	HAL 34	A16129G C16147a T16172C T16187C C16189T G16230A C16248T T16278C C16311T C16355T		16056-16409	N1a1	Brandt et al. 2013	CEPT/EPT
			Germany	Halberstadt-Sonntagsfeld	HAL 35	C16069T T16126C A16129G T16187C C16189T T16223C G16230A T16278C C16311T		15997-16409	J	Brandt et al. 2013	CEPT/EPT
			Germany	Halberstadt-Sonntagsfeld	HAL 36	A16129G T16187C C16189T T16223C G16230A T16278C C16311T		15997-16569	H23	Brandt et al. 2013, Brotherton et al. 2013	CEPT/EPT
			Germany	Halberstadt-Sonntagsfeld	HAL 37	A16129G T16187C C16189T G16230A T16278C C16292T C16311T		16056-16409	W	Brandt et al. 2013	CEPT/EPT
			Germany	Halberstadt-Sonntagsfeld	HAL 38	A16129G T16187C C16189T T16223C G16230A T16278C T16298C C16311T		16056-16409	V	Brandt et al. 2013	CEPT/EPT
			Germany	Halberstadt-Sonntagsfeld	HAL 39	A16129G T16187C C16189T T16223C G16230A T16278C C16311T		15997-16569	H1e	Brandt et al. 2013, Brotherton et al. 2013	CEPT/EPT
			Germany	Halberstadt-Sonntagsfeld	HAL 40	T16093C T16126C A16129G T16187C C16189T T16223C G16230A T16278C C16294T C16296T T16304C C16311T		15997-16409	T2b	Brandt et al. 2013	CEPT/EPT
			Germany	Karsdorf	KAR 1	C16069T T16126C A16129G T16187C C16189T T16223C G16230A G16274A T16278C C16311T		16046-16401	J	Brandt et al. 2013	CEPT/EPT
			Germany	Karsdorf	KAR 3	C16069T T16126C A16129G T16187C C16189T T16223C G16230A T16278C C16311T		16046-16401	J1c2	Brandt et al. 2013	CEPT/EPT
			Germany	Karsdorf	KAR 4	A16129G T16187C C16189T C16192T T16223C G16230A C16256T C16270T T16278C C16311T		16046-16401	U5a	Brandt et al. 2013	CEPT/EPT
			Germany	Karsdorf	KAR 6	A16129G T16187C C16189T T16223C G16230A T16278C C16311T		15997-16569	H1bz	Brandt et al. 2013, Brotherton et al. 2013	CEPT/EPT
			Germany	Karsdorf	KAR 7	T16093C A16129G T16187C C16189T T16209C T16223C T16224C G16230A T16278C		16046-16401	K1a	Brandt et al. 2013	CEPT/EPT
			Germany	Karsdorf	KAR 8	A16129G T16187C C16189T T16223C T16224C G16230A T16278C G16319A		16046-16401	K1b1a	Brandt et al. 2013	CEPT/EPT
			Germany	Karsdorf	KAR 9	T16126C A16129G T16187C T16223C G16230A T16278C C16294T C16296T C16311T		16046-16401	T2f	Brandt et al. 2013	CEPT/EPT
			Germany	Karsdorf	KAR 10	A16129G T16187C C16189T T16223C T16224C G16230A T16278C		16046-16401	K	Brandt et al. 2013	CEPT/EPT
			Germany	Karsdorf	KAR 11	A16129G T16187C C16189T T16223C G16230A T16278C C16311T		15997-16569	H	Brandt et al. 2013, Brotherton et al. 2013	CEPT/EPT
			Germany	Karsdorf	KAR 13	T16126C A16129G G16153A T16187C C16189T T16223C G16230A T16278C C16294T C16296T C16311T		16046-16401	T2e	Brandt et al. 2013	CEPT/EPT
			Germany	Karsdorf	KAR 14	C16069T T16126C A16129G T16187C C16189T T16223C G16230A T16278C C16311T		16046-16401	J1c	Brandt et al. 2013	CEPT/EPT
			Germany	Karsdorf	KAR 15	T16126C A16129G T16187C C16189T T16223C G16230A T16278C C16294T C16296T T16304C C16311T C16321T		16046-16401	T2b	Brandt et al. 2013	CEPT/EPT
			Germany	Karsdorf	KAR 16	A16129G T16187C C16189T T16223C G16230A T16278C C16311T		15997-16569	H46b	Brandt et al. 2013, Brotherton et al. 2013	CEPT/EPT
			Germany	Karsdorf	KAR 17	A16129G T16187C C16189T T16223C G16230A T16278C		16046-16401	HV	Brandt et al. 2013	CEPT/EPT
			Germany	Karsdorf	KAR 18	T16093C A16129G T16187C C16189T T16223C G16230A T16278C C16311T		16046-16401	H	Brandt et al. 2013	CEPT/EPT
			Germany	Karsdorf	KAR 19	A16129G T16187C C16189T C16192T T16223C G16230A C16270T T16278C C16311T		16046-16401	U5b	Brandt et al. 2013	CEPT/EPT
			Germany	Karsdorf	KAR 20	A16129G T16187C C16189T T16223C G16230A T16278C C16311T		16046-16401	H	Brandt et al. 2013	CEPT/EPT
			Germany	Karsdorf	KAR 29	A16129G T16187C C16189T T16223C G16230A T16278C C16311T		16046-16401	H	Brandt et al. 2013	CEPT/EPT
			Germany	Karsdorf	KAR 40	A16129G C16147a T16154C T16172C T16187C C16189T G16230A C16248T T16278C C16311T C16320T C16355T		16046-16401	N1a1a3	Brandt et al. 2013	CEPT/EPT
			Germany	Karsdorf	KAR 54	T16093C A16129G T16187C C16189T T16223C T16224C G16230A T16278C		16046-16401	K1a	Brandt et al. 2013	CEPT/EPT
			Germany	Karsdorf	KAR 55	A16129G T16187C C16189T T16223C T16224C G16230A T16278C		16046-16401	K2a5	Brandt et al. 2013	CEPT/EPT
			Germany	Karsdorf	KAR 57	C16069T T16126C A16129G T16187C C16189T T16223C G16230A T16278C C16311T		16046-16401	J1c	Brandt et al. 2013	CEPT/EPT
			Germany	Karsdorf	KAR 59	A16129G T16187C C16189T T16223C G16230A T16278C C16311T		16046-16401	H	Brandt et al. 2013	CEPT/EPT
			Germany	Naumburg	NAU 1	T16093C T16126C A16129G T16187C C16189T T16223C G16230A T16278C C16294T C16296T T16304C C16311T		16046-16401	T2b	Brandt et al. 2013	CEPT/EPT
			Germany	Naumburg	NAU 2	C16069T T16126C A16129G T16187C C16189T T16223C G16230A T16278C C16311T		16046-16401	J	Brandt et al. 2013	CEPT/EPT
			Germany	Naumburg	NAU 3	T16093C A16129G T16187C C16189T T16223C T16224C G16230A T16278C		16046-16401	K1a	Brandt et al. 2013	CEPT/EPT
			Germany	Naumburg	NAU 5	T16126C A16129G T16187C C16189T T16223C G16230A T16278C C16292T C16294T C16311T		16046-16401	T2c	Brandt et al. 2013	CEPT/EPT
			Germany	Oberwiederstedt 1, Unterwiederstedt	UWS 2	A16129G T16187C C16189T T16223C T16224C G16230A T16249C T16278C		15997-16409	K	Haak et al. 2005	CEPT/EPT
			Germany	Oberwiederstedt 1, Unterwiederstedt	UWS 3	A16129G T16187C C16189T T16223C T16224C G16230A T16278C		15997-16409	K	Brandt et al. 2013	CEPT/EPT
			Germany	Oberwiederstedt 1, Unterwiederstedt	UWS 4	C16069T T16126C A16129G T16187C C16189T T16223C G16230A T16278C C16311T		15997-16409	J	Brandt et al. 2013	CEPT/EPT
			Germany	Oberwiederstedt 1, Unterwiederstedt	UWS 5.2	C16147a T16154C T16172C T16187C C16189T G16230A C16248T T16278C C16311T C16320T C16355T		15997-16409	N1a1a3	Haak et al. 2005	CEPT/EPT
			Germany	Oberwiederstedt 1, Unterwiederstedt	UWS 6	C16147a T16154C T16172C T16187C C16189T G16230A C16248T T16278C C16311T C16320T C16355T		16056-16409	N1a1a3	Brandt et al. 2013	CEPT/EPT
			Germany	Oberwiederstedt 1, Unterwiederstedt	UWS 7	T16126C A16129G C16147T T16187C C16189T T16223C G16230A T16278C C16294T C16296T T16297C T16304C C16311T		16056-16409	T2b23a	Brandt et al. 2013	CEPT/EPT
			Germany	Oberwiederstedt 1, Unterwiederstedt	UWS 8b	C16069T T16126C A16129G T16187C C16189T T16223C G16230A T16278C C16311T		15997-16409	J	Brandt et al. 2013	CEPT/EPT
			Germany	Oberwiederstedt 1, Unterwiederstedt	UWS 11	T16126C A16129G T16187C T16223C G16230A T16278C C16294T C16296T C16311T		15997-16409	T2f	Brandt et al. 2013	CEPT/EPT
			Germany	Schwetzingen	SCHWE1	T16126C A16129G T16187C C16189T T16223C G16230A T16278C C16294T C16296T T16304C C16311T			T2	Haak et al. 2005	CEPT/EPT
			Germany	Schwetzingen	SCHWE2	T16126C A16129G T16187C C16189T T16223C G16230A T16278C C16292T C16294T C16296T C16311T			T2	Haak et al. 2005	CEPT/EPT
			Germany	Schwetzingen	SCHWE4	A16129G T16187C C16189T T16223C G16230A T16278C C16286T T16304C C16311T			H	Haak et al. 2005	CEPT/EPT
			Germany	Schwetzingen	SCHWE5	T16126C A16129G T16187C C16189T T16223C G16230A T16278C C16294T C16296T C16311T			T2	Haak et al. 2005	CEPT/EPT
			Germany	Vaihingen	VAI3	A16129G T16187C C16189T T16223C G16230A T16278C C16311T G16319A A16343G			U3	Haak et al. 2005	CEPT/EPT
			Germany	Seehausen	SEE1	C16069T T16126C A16129G T16187C C16189T T16223C G16230A T16278C C16311T			J	Haak et al. 2005	CEPT/EPT
			Austria	Asparn Schletz 2	ASP2	A16129G T16187C C16189T T16223C G16230A T16278C C16311T			H	Haak et al. 2005	CEPT/EPT
			Germany	Flomborn	FLO1	A16129G C16147a T16172C T16187C C16189T G16230A C16248T T16278C C16311T C16320T C16355T			N1a	Haak et al. 2005	CEPT/EPT
			Germany	Flomborn	FLO2	T16093C A16129G T16187C C16189T T16223C G16230A T16278C C16311T			H	Haak et al. 2005	CEPT/EPT
			Germany	Flomborn	FLO3	A16129G T16187C C16189T T16223C G16230A T16278C			HV	Haak et al. 2005	CEPT/EPT
			Germany	Flomborn	FLO4	T16126C A16129G T16187C C16189T T16223C G16230A T16278C C16294T T16304C C16311T			T2	Haak et al. 2005	CEPT/EPT
			Germany	Flomborn	FLO5	A16129G T16187C C16189T T16223C T16224C G16230A T16278C			K	Haak et al. 2005	CEPT/EPT
			Germany	Flomborn	FLO6	A16129G T16187C C16189T T16223C T16224C G16230A T16249C T16278C			K	Haak et al. 2005	CEPT/EPT
			Germany	Eilsleben	EIL1	A16129G T16187C C16189T T16223C G16230A T16278C C16311T			H	Haak et al. 2005	CEPT/EPT
	Gurgy 'Les Noisats' group	Paris Basin	France	Gurgy Les Noisats	GLN 201	A16129G T16187C C16189T T16223C G16230A T16278C C16311T		16009-16400	K	Rivollat 2015	EPT
			France	Gurgy Les Noisats	GLN 280	A16129G T16187C C16189T T16223C G16230A T16278C C16311T		16009-16400	H	Rivollat 2015	EPT
			France	Gurgy Les Noisats	GLN 204	A16129G T16187C C16189T T16223C G16230A T16278C C16311T		16009-16400	H	Rivollat 2015	EPT
			France	Gurgy Les Noisats	GLN 312	A16129G T16187C C16189T T16223C G16230A T16278C C16311T		16009-16400	H	Rivollat 2015	EPT
			France	Gurgy Les Noisats	GLN 313	A16129G T16187C C16189T T16223C G16230A C16234T T16278C C16311T		16009-16400	H	Rivollat 2015	EPT
			France	Gurgy Les Noisats	GLN 264	A16129G T16187C C16189T T16223C G16230A T16278C C16311T		16009-16400	H1	Rivollat 2015	EPT
			France	Gurgy Les Noisats	GLN 322	A16129G T16187C C16189T T16223C G16230A T16278C C16311T		16009-16400	H1	Rivollat 2015	EPT
			France	Gurgy Les Noisats	GLN 292	A16129G T16187C C16189T T16223C G16230A T16278C C16311T		16009-16400	H1	Rivollat 2015	EPT
			France	Gurgy Les Noisats	GLN 212	A16129G T16187C C16189T T16223C G16230A T16278C C16311T		16009-16400	H1	Rivollat 2015	EPT
			France	Gurgy Les Noisats	GLN 282	A16129G T16187C C16189T T16223C G16230A T16278C C16311T		16009-16400	H1	Rivollat 2015	EPT
			France	Gurgy Les Noisats	GLN 227	A16129G T16187C C16189T T16223C G16230A T16278C C16311T		16009-16400	H3	Rivollat 2015	EPT
			France	Gurgy Les Noisats	GLN 246	A16129G T16187C C16189T T16223C G16230A T16278C C16311T		16009-16400	H3	Rivollat 2015	EPT
			France	Gurgy Les Noisats	GLN 269	A16129G T16187C C16189T T16223C G16230A T16278C C16311T		16009-16400	H3	Rivollat 2015	EPT
			France	Gurgy Les Noisats	GLN 214	A16129G T16187C C16189T T16223C G16230A A16235G T16278C C16311T		16009-16400	H3	Rivollat 2015	EPT
			France	Gurgy Les Noisats	GLN 277	A16129G T16187C C16189T T16223C G16230A T16278C C16311T		16009-16400	J	Rivollat 2015	EPT
			France	Gurgy Les Noisats	GLN 305	C16069T T16126C A16129G T16187C C16189T T16223C G16230A C16261T T16278C C16311T		16009-16400	J	Rivollat 2015	EPT
			France	Gurgy Les Noisats	GLN 231A	C16069T C16071T T16126C A16129G T16187C C16189T C16193T T16223C G16230A C16311T		16009-16400	J	Rivollat 2015	EPT
			France	Gurgy Les Noisats	GLN 299	C16069T T16126C A16129G T16187C C16189T T16223C G16230A T16278C C16311T		16009-16400	J1	Rivollat 2015	EPT
			France	Gurgy Les Noisats	GLN 215B	C16069T T16126C A16129G T16187C C16189T T16223C G16230A T16278C C16311T		16009-16400	J1	Rivollat 2015	EPT
			France	Gurgy Les Noisats	GLN 251	C16069T A16129G T16187C C16189T C16193T T16223C G16230A T16278C C16311T T16362C		16009-16400	J2	Rivollat 2015	EPT
			France	Gurgy Les Noisats	GLN 232C	A16129G T16187C C16189T T16223C G16230A T16278C C16311T		16009-16400	K	Rivollat 2015	EPT
			France	Gurgy Les Noisats	GLN 258	A16129G T16187C C16189T T16223C G16230A T16278C C16311T		16009-16400	K	Rivollat 2015	EPT
			France	Gurgy Les Noisats	GLN 244	A16129G T16187C C16189T T16223C T16224C G16230A T16278C C16311T		16009-16400	K	Rivollat 2015	EPT
			France	Gurgy Les Noisats	GLN 245A	A16129G T16187C C16189T T16223C T16224C G16230A T16278C C16311T		16009-16400	K	Rivollat 2015	EPT
			France	Gurgy Les Noisats	GLN 245B	A16129G T16187C C16189T T16223C T16224C G16230A T16278C C16311T		16009-16400	K	Rivollat 2015	EPT
			France	Gurgy Les Noisats	GLN 229	A16129G T16187C C16189T T16223C T16224C G16230A T16278C		16009-16400	K	Rivollat 2015	EPT
			France	Gurgy Les Noisats	GLN 285A	T16093C A16129G T16187C C16189T T16223C T16224C G16230A T16278C C16311T		16009-16400	K	Rivollat 2015	EPT
			France	Gurgy Les Noisats	GLN 276	T16093C A16129G T16187C C16189T T16223C T16224C G16230A C16234T T16278C C16311T		16009-16400	K	Rivollat 2015	EPT
			France	Gurgy Les Noisats	GLN 241	A16129G T16172C T16187C C16189T G16230A T16278C C16311T C16320T C16355T C16382T		16009-16400	N1a	Rivollat 2015	EPT
			France	Gurgy Les Noisats	GLN 260	A16129G T16172C T16187C C16189T G16230A C16234T C16248T T16278C C16311T C16320T		16009-16400	N1a	Rivollat 2015	EPT
			France	Gurgy Les Noisats	GLN 236B	A16129G T16187C C16189T T16223C G16230A T16278C C16311T		16009-16400	T	Rivollat 2015	EPT
			France	Gurgy Les Noisats	GLN 286	T16126C A16129G T16187C C16189T T16223C G16230A T16278C C16311T		16009-16400	T	Rivollat 2015	EPT
			France	Gurgy Les Noisats	GLN 287	A16129G A16183c T16187C T16223C G16230A C16234T T16278C C16311T		16009-16400	U	Rivollat 2015	EPT
			France	Gurgy Les Noisats	GLN 231B	A16129G T16187C C16189T T16223C G16230A T16278C C16311T		16009-16400	U4	Rivollat 2015	EPT
			France	Gurgy Les Noisats	GLN 294	A16129G T16187C C16189T T16223C G16230A T16278C C16311T		16009-16400	U5	Rivollat 2015	EPT
			France	Gurgy Les Noisats	GLN 311	A16129G A16183c T16187C T16223C G16230A T16278C C16311T		16009-16400	U5	Rivollat 2015	EPT
			France	Gurgy Les Noisats	GLN 210	A16129G A16183c T16187C T16223C G16230A C16270T T16278C C16311T		16009-16400	U5	Rivollat 2015	EPT
			France	Gurgy Les Noisats	GLN 249	A16129G T16187C C16189T T16223C T16224C G16230A C16256T C16270T T16278C C16311T		16009-16400	U5	Rivollat 2015	EPT
			France	Gurgy Les Noisats	GLN 270A	A16183c T16187C T16223C G16230A C16270T T16278C C16311T T16362C		16009-16400	U5b2b1a	Rivollat 2015	EPT
			France	Gurgy Les Noisats	GLN 285B	A16129G T16187C C16189T T16223C G16230A T16278C C16291T T16298C C16311T		16009-16400	V	Rivollat 2015	EPT
			France	Gurgy Les Noisats	GLN 225	A16129G T16187C C16189T T16223C G16230A T16278C T16298C C16311T		16009-16400	V	Rivollat 2015	EPT
			France	Gurgy Les Noisats	GLN 254	T16093C A16129G T16187C T16223C G16230A C16311T		16009-16400	X	Rivollat 2015	EPT
			France	Gurgy Les Noisats	GLN 315	A16129G T16187C C16189T T16223C G16230A T16278C C16311T		16009-16400	H1	Rivollat 2015	EPT
			France	Gurgy Les Noisats	GLN 243A	A16129G T16187C C16189T T16223C G16230A T16278C C16311T		16009-16400	H1	Rivollat 2015	EPT
			France	Gurgy Les Noisats	GLN 243B	A16129G T16187C G16230A C16311T		16009-16400	X2b	Rivollat 2015	EPT
			France	Gurgy Les Noisats	GLN 317	A16129G T16187C C16189T T16223C G16230A T16278C C16311T		16009-16400	H	Rivollat 2015	EPT
			France	Gurgy Les Noisats	GLN 289B	T16093C A16129G T16187C C16189T T16223C T16224C G16230A T16278C C16311T		16009-16400	K	Rivollat 2015	EPT
			France	Gurgy Les Noisats	GLN 223	A16129G T16187C C16189T T16223C G16230A T16278C C16311T		16009-16400	U5	Rivollat 2015	EPT
			France	Gurgy Les Noisats	GLN 232B	A16129G T16187C C16189T T16223C G16230A T16278C C16311T		16009-16400	H	Rivollat 2015	EPT
			France	Gurgy Les Noisats	GLN 256	A16129G T16187C C16189T T16223C G16230A T16278C C16311T		16009-16400	H1	Rivollat 2015	EPT
			France	Gurgy Les Noisats	GLN 255	A16129G T16187C C16189T T16223C G16230A T16278C C16311T		16009-16400	H1	Rivollat 2015	EPT
			France	Gurgy Les Noisats	GLN 242	A16129G T16187C C16189T T16223C G16230A T16278C C16311T		16009-16400	K	Rivollat 2015	EPT
			France	Gurgy Les Noisats	GLN 220	T16172C T16187C C16189T G16230A T16278C C16311T C16320T C16355T G16391A		16009-16400	N1a	Rivollat 2015	EPT
			France	Gurgy Les Noisats	GLN 202	A16129G T16187C C16189T T16223C G16230A T16278C C16291T C16311T		16009-16400	H1	Rivollat 2015	EPT
			France	Gurgy Les Noisats	GLN 248	T16093C A16129G T16187C T16223C G16230A C16270T T16278C C16311T		16009-16400	U5b	Rivollat 2015	EPT
	Rössen culture	Mittelelbe-Saale	Germany	Esperstedt	ESP 13	T16126C A16129G G16153A T16187C C16189T T16223C G16230A T16278C C16294T C16296T C16311T		15997-16401	T2e	Brandt et al. 2013	CEPT/EPT
			Germany	Halberstadt-Sonntagsfeld	HAL 13	A16129G T16187C C16189T T16223C G16230A T16278C T16298C		15997-16409	V	Brandt et al. 2013	CEPT/EPT
			Germany	Oberwiederstedt 3, Schrammhoehe	OSH 1	A16129G T16187C C16189T T16223C G16230A T16278C C16311T		15997-16569	H16a'c	Brandt et al. 2013, Brotherton et al. 2013	CEPT/EPT
			Germany	Oberwiederstedt 3, Schrammhoehe	OSH 2	A16129G T16187C C16189T T16223C G16230A T16278C C16311T		15997-16569	H89	Brandt et al. 2013, Brotherton et al. 2013	CEPT/EPT
			Germany	Oberwiederstedt 3, Schrammhoehe	OSH 3	A16129G T16187C C16189T T16223C G16230A T16278C C16311T		15997-16569	H1	Brandt et al. 2013, Brotherton et al. 2013	CEPT/EPT
			Germany	Oberwiederstedt 3, Schrammhoehe	OSH 5	A16129G C16179T T16187C G16230A G16255A T16297C C16311T T16362C		16056-16409	X2c	Brandt et al. 2013	CEPT/EPT
			Germany	Oberwiederstedt 3, Schrammhoehe	OSH 6	A16129G T16187C C16189T T16223C T16224C G16230A T16278C		15997-16409	K	Brandt et al. 2013	CEPT/EPT
			Germany	Oberwiederstedt 3, Schrammhoehe	OSH 7	A16129G T16187C C16189T T16223C G16230A T16278C T16304C C16311T		15997-16569	H5b	Brandt et al. 2013, Brotherton et al. 2013	CEPT/EPT
			Germany	Oberwiederstedt 3, Schrammhoehe	OSH 8	T16126C A16129G T16187C T16223C G16230A T16278C C16294T C16296T C16311T		15997-16409	T2f	Brandt et al. 2013	CEPT/EPT
			Germany	Oberwiederstedt 3, Schrammhoehe	OSH 10	A16129G T16187C C16189T T16223C G16230A T16278C T16298C C16311T		15996-16409	HV0	Brandt et al. 2013	CEPT/EPT
			Germany	Oberwiederstedt 4, Arschkerbe Ost	OAO 1	A16129G C16147a T16172C T16187C C16189T G16230A C16248T T16278C C16311T C16320T C16355T		16056-16409	N1a1a	Brandt et al. 2013	CEPT/EPT
			Germany	Wittmar	grave 9	A16129G T16187C C16189T T16223C G16230A T16278C T16304C C16311T		15975–16429	H5	Lee 2014	CEPT/EPT
			Germany	Wittmar	graves 26	A16129G T16187C C16189T T16223C G16230A T16278C T16298C C16311T		15975–16429	HV0	Lee 2014	CEPT/EPT
			Germany	Wittmar	graves 27	A16129G T16187C C16189T T16223C G16230A T16278C T16298C C16311T		15975–16429	HV0	Lee 2014	CEPT/EPT
			Germany	Wittmar	graves 46	A16129G T16187C C16189T T16223C G16230A T16278C T16298C C16311T		15975–16429	HV0	Lee 2014	CEPT/EPT
			Germany	Wittmar	grave 34	A16129G T16187C C16189T T16223C G16230A C16270T T16278C C16311T		15975–16429	U5b	Lee 2014	CEPT/EPT
			Germany	Wittmar	grave 47	A16129G T16187C C16189T T16223C T16224C G16230A T16278C C16311T		15975–16429	K	Lee 2014	CEPT/EPT
	Schöningen group	Mittelelbe-Saale	Germany	Salzmünde-Schiebzig	SALZ 8	T16093C A16129G T16187C C16189T T16223C T16224C G16230A T16278C A16293c		16046-16401	K1a	Brandt et al. 2013	CEPT/EPT
			Germany	Salzmünde-Schiebzig	SALZ 9	A16129G T16187C C16189T T16223C T16224C G16230A T16278C G16398A		16046-16401	K	Brandt et al. 2013	CEPT/EPT
			Germany	Salzmünde-Schiebzig	SALZ 10	C16069T T16093C T16126C A16129G T16187C C16189T T16223C G16230A T16278C C16311T		15997-16409	J	Brandt et al. 2013	CEPT/EPT
			Germany	Salzmünde-Schiebzig	SALZ 11	C16069T T16126C A16129G T16187C C16189T T16223C G16230A T16278C C16311T		15997-16409	J1c	Brandt et al. 2013	CEPT/EPT
			Germany	Salzmünde-Schiebzig	SALZ 12	C16069T T16126C A16129G T16187C C16189T C16193T T16223C G16230A C16311T		16046-16401	J2b1a	Brandt et al. 2013	CEPT/EPT
			Germany	Salzmünde-Schiebzig	SALZ 13	T16093C A16129G T16187C C16189T T16223C T16224C G16230A T16278C		16046-16401	K1a	Brandt et al. 2013	CEPT/EPT
			Germany	Salzmünde-Schiebzig	SALZ 14	T16093C A16129G T16187C C16189T T16223C T16224C G16230A T16278C A16293c		16046-16401	K1a	Brandt et al. 2013	CEPT/EPT
			Germany	Salzmünde-Schiebzig	SALZ 15	A16129G T16187C C16189T T16223C T16224C G16230A T16278C		16046-16401	K1a	Brandt et al. 2013	CEPT/EPT
			Germany	Salzmünde-Schiebzig	SALZ 18	T16093C A16129G T16187C C16189T T16223C G16230A T16278C C16311T		15997-16569	H10i	Brandt et al. 2013, Brotherton et al. 2013	CEPT/EPT
			Germany	Salzmünde-Schiebzig	SALZ 19	A16129G T16187C C16189T G16230A T16278C C16292T C16311T		16046-16401	W1c	Brandt et al. 2013	CEPT/EPT
			Germany	Salzmünde-Schiebzig	SALZ 20	A16129G T16187C C16189T G16230A T16278C C16292T C16311T		16046-16401	W1c	Brandt et al. 2013	CEPT/EPT
			Germany	Salzmünde-Schiebzig	SALZ 21	A16129G T16187C C16189T T16223C G16230A T16278C C16311T		15997-16569	H1e7	Brandt et al. 2013, Brotherton et al. 2013	CEPT/EPT
			Germany	Salzmünde-Schiebzig	SALZ 22	T16093C A16129G T16187C C16189T T16223C T16224C G16230A T16278C		16046-16401	K1a	Brandt et al. 2013	CEPT/EPT
			Germany	Salzmünde-Schiebzig	SALZ 24	A16129G T16187C C16189T T16223C G16230A T16278C		15997-16409	HV	Brandt et al. 2013	CEPT/EPT
			Germany	Salzmünde-Schiebzig	SALZ 25	C16147a T16154C T16172C T16187C C16189T T16209C G16230A C16248T T16278C C16311T C16320T C16355T		16046-16401	N1a1a3	Brandt et al. 2013	CEPT/EPT
			Germany	Salzmünde-Schiebzig	SALZ 26	A16129G T16187C G16230A C16311T		16046-16401	X2b1'2'3'4'5'6	Brandt et al. 2013	CEPT/EPT
			Germany	Salzmünde-Schiebzig	SALZ 27	A16129G T16187C C16189T C16192T T16223C G16230A C16270T T16278C T16304C C16311T		16046-16401	U5b3	Brandt et al. 2013	CEPT/EPT
			Germany	Salzmünde-Schiebzig	SALZ 28	A16129G T16187C C16189T T16223C G16230A T16278C C16311T		16046-16401	H	Brandt et al. 2013	CEPT/EPT
			Germany	Salzmünde-Schiebzig	SALZ 29	A16129G T16187C T16223C G16230A C16270T T16278C T16304C C16311T G16398A		15997-16409	U5b2a2c	Brandt et al. 2013	CEPT/EPT
			Germany	Salzmünde-Schiebzig	SALZ 30	A16129G T16187C C16189T T16223C T16224C G16230A T16278C		16046-16401	K	Brandt et al. 2013	CEPT/EPT
			Germany	Salzmünde-Schiebzig	SALZ 31	A16129G T16187C C16189T T16223C T16224C G16230A T16278C		16046-16401	K	Brandt et al. 2013	CEPT/EPT
			Germany	Salzmünde-Schiebzig	SALZ 32	T16126C A16129G T16187C C16189T T16223C G16230A T16278C C16292T C16294T C16311T		16046-16401	T2c	Brandt et al. 2013	CEPT/EPT
			Germany	Salzmünde-Schiebzig	SALZ 34	T16126C A16129G T16187C T16223C G16230A T16278C C16294T C16296T C16311T	A16183c	16046-16401	T2f	Brandt et al. 2013	CEPT/EPT
			Germany	Salzmünde-Schiebzig	SALZ 35	A16129G T16187C C16189T G16230A T16278C C16292T C16311T		16046-16401	W1c	Brandt et al. 2013	CEPT/EPT
			Germany	Salzmünde-Schiebzig	SALZ 38	A16129G T16187C C16189T T16223C G16230A T16278C C16311T		16046-16401	H	Brandt et al. 2013	CEPT/EPT
			Germany	Salzmünde-Schiebzig	SALZ 39	A16129G T16187C C16221T T16223C G16230A C16234T T16278C C16290T C16311T T16324C T16359C	A16183c	16046-16401	U8b1b	Brandt et al. 2013	CEPT/EPT
			Germany	Salzmünde-Schiebzig	SALZ 40	A16129G T16187C C16189T T16223C T16224C G16230A T16278C		16046-16401	K	Brandt et al. 2013	CEPT/EPT
			Germany	Salzmünde-Schiebzig	SALZ 41	T16093C A16129G T16187C C16189T T16223C T16224C G16230A T16278C		16046-16401	K1a	Brandt et al. 2013	CEPT/EPT
			Germany	Salzmünde-Schiebzig	SALZ 42	C16069T T16126C A16129G T16187C C16189T T16223C G16230A T16278C C16311T		16046-16401	J1c	Brandt et al. 2013	CEPT/EPT
			Germany	Salzmünde-Schiebzig	SALZ 43	T16126C A16129G T16187C C16189T T16223C G16230A T16278C C16294T C16296T T16304C C16311T		16046-16401	T2b	Brandt et al. 2013	CEPT/EPT
			Germany	Salzmünde-Schiebzig	SALZ 44	T16126C A16129G T16187C C16189T T16223C G16230A T16278C C16294T C16296T T16304C C16311T		16046-16401	T2b	Brandt et al. 2013	CEPT/EPT
			Germany	Salzmünde-Schiebzig	SALZ 107	T16187C C16189T T16223C G16230A T16278C C16311T		16046-16401	H	Brandt et al. 2013	CEPT/EPT
			Germany	Salzmünde-Schiebzig	SALZ 110	C16069T T16126C A16129G T16187C C16189T T16223C G16230A T16278C C16311T		16046-16401	J1c	Brandt et al. 2013	CEPT/EPT
	Baalberge culture	Mittelelbe-Saale	Germany	Esperstedt	ESP 30	A16129G T16187C C16189T T16223C G16230A T16278C C16311T		15997-16569	H1e1a5	Brandt et al. 2013, Brotherton et al. 2013	CEPT/EPT
			Germany	Halle-Queis	HQU 4	A16129G T16187C C16189T T16223C G16230A T16278C C16311T G16388A		15997-16569	H7d5	Brandt et al. 2013, Brotherton et al. 2013	CEPT/EPT
			Germany	Karsdorf	KAR 21	T16126C A16129G T16187C C16189T T16223C G16230A T16278C C16292T C16294T C16296T C16311T		16046-16401	T2c	Brandt et al. 2013	CEPT/EPT
			Germany	Karsdorf	KAR 22	T16126C A16129G A16163G C16186T T16187C T16223C G16230A T16278C C16294T C16311T		16046-16401	T1a1'3	Brandt et al. 2013	CEPT/EPT
			Germany	Quedlinburg VII 2	QLB 1	T16093C A16129G T16187C C16189T T16223C T16224C G16230A T16278C		16046-16401	K1a	Brandt et al. 2013	CEPT/EPT
			Germany	Quedlinburg VII 2	QLB 2	A16129G T16187C C16189T T16223C G16230A T16278C C16311T T16342C		16046-16401	U8a1a	Brandt et al. 2013	CEPT/EPT
			Germany	Quedlinburg VII 2	QLB 4	A16129G T16187C C16189T T16223C G16230A T16278C C16311T		16046-16401	H	Brandt et al. 2013	CEPT/EPT
			Germany	Quedlinburg VII 2	QLB 5	T16093C A16129G T16187C C16189T T16223C T16224C G16230A T16278C		15997-16409	K1a	Brandt et al. 2013	CEPT/EPT
			Germany	Quedlinburg VII 2	QLB 6	A16129G T16187C C16192T T16223C G16230A C16270T T16278C C16311T G16398A		15997-16409	U5b2a2	Brandt et al. 2013	CEPT/EPT
			Germany	Quedlinburg VII 2	QLB 7	A16129G T16187C G16230A C16311T	A16183c	16056-16401	X	Brandt et al. 2013	CEPT/EPT
			Germany	Quedlinburg VII 2	QLB 8	T16086C A16129G C16147a T16172C T16187C C16189T G16230A C16248T T16278C C16311T C16320T T16325C C16355T		16056-16401	N1a1a	Brandt et al. 2013	CEPT/EPT
			Germany	Quedlinburg VII 3	QLB 9	T16126C A16129G T16187C C16189T T16223C G16230A T16278C C16292T C16294T C16311T		16046-16401	T2c	Brandt et al. 2013	CEPT/EPT
			Germany	Quedlinburg IX	QLB 11	G16042A A16129G C16179T T16187C G16230A G16255A T16297C C16311T T16362C		15997-16409	X2c	Brandt et al. 2013	CEPT/EPT
			Germany	Quedlinburg IX	QLB 13	C16069T T16126C A16129G T16187C C16189T T16223C G16230A T16278C		16046-16401	J	Brandt et al. 2013	CEPT/EPT
			Germany	Quedlinburg IX	QLB 14	T16093C T16187C C16189T T16223C G16230A T16278C C16311T		16046-16401	H	Brandt et al. 2013	CEPT/EPT
			Germany	Quedlinburg IX	QLB 15	A16129G T16187C C16189T T16223C G16230A T16278C		16046-16401	HV	Brandt et al. 2013	CEPT/EPT
			Germany	Quedlinburg IX	QLB 17	T16126C A16129G T16187C C16189T C16192T T16223C G16230A T16278C C16294T T16304C C16311T		16046-16401	T2b	Brandt et al. 2013	CEPT/EPT
			Germany	Quedlinburg IX	QLB 18	T16126C A16129G G16153A T16187C C16189T T16223C G16230A T16278C C16294T C16311T		16046-16401	T2e	Brandt et al. 2013	CEPT/EPT
			Germany	Salzmünde-Schiebzig	SALZ 55	T16093C T16187C C16189T T16223C G16230A T16278C C16311T		15997-16409	H	Brandt et al. 2013	CEPT/EPT
	Salzmünde culture	Mittelelbe-Saale	Germany	Esperstedt	ESP 24	T16126C A16129G T16187C C16189T T16223C G16230A T16278C C16294T C16296T T16304C C16311T		15997-16401	T2b	Brandt et al. 2013	CEPT/EPT
			Germany	Salzmünde-Schiebzig	SALZ 1	A16129G T16187C C16189T T16223C G16230A T16278C T16304C C16311T		15997-16409	H5	Brandt et al. 2013	CEPT/EPT
			Germany	Salzmünde-Schiebzig	SALZ 2	A16129G T16187C C16189T T16223C G16230A T16278C T16298C C16311T		16056-16409	V	Brandt et al. 2013	CEPT/EPT
			Germany	Salzmünde-Schiebzig	SALZ 3	A16129G T16187C C16189T T16223C G16230A T16278C C16311T A16343G G16390A		15997-16409	U3a	Brandt et al. 2013	CEPT/EPT
			Germany	Salzmünde-Schiebzig	SALZ 4	A16129G T16187C C16189T T16223C G16230A T16278C C16311T A16343G G16390A		15997-16409	U3a	Brandt et al. 2013	CEPT/EPT
			Germany	Salzmünde-Schiebzig	SALZ 5	A16129G T16187C C16189T T16223C G16230A T16278C T16304C C16311T		15997-16409	H5	Brandt et al. 2013	CEPT/EPT
			Germany	Salzmünde-Schiebzig	SALZ 6	A16129G T16187C C16189T T16223C G16230A T16278C T16304C C16311T		15997-16409	H5	Brandt et al. 2013	CEPT/EPT
			Germany	Salzmünde-Schiebzig	SALZ 7	A16129G T16187C C16189T T16223C G16230A T16278C T16304C C16311T		15997-16409	H5	Brandt et al. 2013	CEPT/EPT
			Germany	Salzmünde-Schiebzig	SALZ 48	A16129G T16187C C16189T T16223C G16230A T16278C		15997-16409	HV	Brandt et al. 2013	CEPT/EPT
			Germany	Salzmünde-Schiebzig	SALZ 49	T16093C A16129G T16187C C16189T T16223C T16224C G16230A T16278C G16319A		15997-16409	K1	Brandt et al. 2013	CEPT/EPT
			Germany	Salzmünde-Schiebzig	SALZ 52	C16069T T16126C A16129G T16187C C16189T T16223C G16230A T16278C C16311T		15997-16409	J1c	Brandt et al. 2013	CEPT/EPT
			Germany	Salzmünde-Schiebzig	SALZ 54	C16069T T16126C A16129G T16187C C16189T T16223C G16230A G16274A T16278C C16311T		15997-16409	J	Brandt et al. 2013	CEPT/EPT
			Germany	Salzmünde-Schiebzig	SALZ 57	A16129G T16187C C16189T T16223C G16230A T16278C C16311T		15997-16569	H3	Brandt et al. 2013, Brotherton et al. 2013	CEPT/EPT
			Germany	Salzmünde-Schiebzig	SALZ 60	A16129G T16187C C16189T T16223C G16230A T16278C C16311T A16343G G16390A		15997-16409	U3a	Brandt et al. 2013	CEPT/EPT
			Germany	Salzmünde-Schiebzig	SALZ 61	A16129G T16187C G16230A C16311T		15997-16409	X2b1'2'3'4'5'6	Brandt et al. 2013	CEPT/EPT
			Germany	Salzmünde-Schiebzig	SALZ 63	T16126C A16129G T16187C C16189T T16223C G16230A T16278C C16294T C16296T T16304C C16311T		15997-16409	T2b	Brandt et al. 2013	CEPT/EPT
			Germany	Salzmünde-Schiebzig	SALZ 66	A16129G T16187C C16189T T16223C G16230A T16278C C16311T		15997-16409	H	Brandt et al. 2013	CEPT/EPT
			Germany	Salzmünde-Schiebzig	SALZ 67	C16147a T16154C T16172C T16187C C16189T T16209C G16230A C16248T T16278C C16311T C16320T C16355T		16046-16401	N1a1a3	Brandt et al. 2013	CEPT/EPT
			Germany	Salzmünde-Schiebzig	SALZ 70	T16093C A16129G T16187C C16189T T16223C T16224C G16230A T16278C		15997-16409	K1a	Brandt et al. 2013	CEPT/EPT
			Germany	Salzmünde-Schiebzig	SALZ 74	C16069T T16126C A16129G T16187C C16189T T16223C G16230A T16278C C16311T		15997-16409	J1c	Brandt et al. 2013	CEPT/EPT
			Germany	Salzmünde-Schiebzig	SALZ 77	A16129G (C16150T) T16187C C16189T T16223C G16230A T16278C C16311T		15997-16569	H3	Brandt et al. 2013, Brotherton et al. 2013	CEPT/EPT
			Germany	Salzmünde-Schiebzig	SALZ 78	C16069T T16126C A16129G T16187C C16189T C16193T T16223C G16230A C16311T		16046-16401	J2b1a	Brandt et al. 2013	CEPT/EPT
			Germany	Salzmünde-Schiebzig	SALZ 82	A16129G T16187C C16189T T16223C T16224C G16230A C16245T T16278C		16046-16401	K1a4a1a2	Brandt et al. 2013	CEPT/EPT
			Germany	Salzmünde-Schiebzig	SALZ 84	C16069T T16126C A16129G T16187C C16189T T16223C G16230A T16278C C16311T		16046-16401	J1c	Brandt et al. 2013	CEPT/EPT
			Germany	Salzmünde-Schiebzig	SALZ 88	C16069T T16126C A16129G T16187C C16189T T16223C G16230A T16278C C16311T		16046-16401	J1c	Brandt et al. 2013	CEPT/EPT
			Germany	Salzmünde-Schiebzig	SALZ 89	A16129G T16187C C16189T T16223C G16230A C16270T T16278C T16304C C16311T		16046-16401	U5b	Brandt et al. 2013	CEPT/EPT
			Germany	Salzmünde-Schiebzig	SALZ 90	C16147a T16154C T16172C T16187C C16189T G16230A C16248T T16278C C16311T C16320T C16355T T16362C		16046-16401	N1a1a3	Brandt et al. 2013	CEPT/EPT
			Germany	Salzmünde-Schiebzig	SALZ 116	A16129G T16187C C16189T T16223C G16230A T16278C C16311T		16046-16401	H	Brandt et al. 2013	CEPT/EPT
			Germany	Salzmünde-Schiebzig	SALZ 118	A16129G T16187C C16189T T16223C G16230A T16278C T16304C C16311T		16046-16401	H5	Brandt et al. 2013	CEPT/EPT
	Funnel Beaker culture	Southern Scandinavia	Sweden	Frälsegården	Ste7	T16126C A16129G T16187C C16189T T16223C G16230A T16278C C16294T T16304C C16311T		16051-16391	T2b	Malmström et al. 2009	EPT
			Sweden	Frälsegården	Ste9	C16069T T16126C A16129G T16187C C16189T T16223C G16230A C16311T		16051-16391	J1c4c	Malmström et al. 2009	EPT
			Sweden	Frälsegården	Gök4	A16129G T16187C C16189T T16223C G16230A T16278C C16311T		16000-16569	H	Malmström et al. 2009, Skoglund et al. 2012	EPT
			Germany	Ostorf	OstorfSK28a	A16129G T16187C C16189T T16223C T16224C G16230A T16278C		15997-16409	K	Bramanti et al. 2009	EPT
			Germany	Ostorf	OstorfSK8d	A16129G T16187C C16189T T16223C G16230A C16270T T16278C C16311T		15997-16409	U5b	Bramanti et al. 2009	EPT
			Germany	Ostorf	OstorfSK35	A16129G T16187C C16189T T16223C G16230A C16270T T16278C C16311T		15997-16409	U5b	Bramanti et al. 2009	EPT
			Germany	Ostorf	OstorfSK12a	T16093C T16126C A16129G G16153A T16187C C16189T T16223C G16230A T16278C C16294T C16311T		15997-16409	T2e	Bramanti et al. 2009	EPT
			Germany	Ostorf	OstorfSK45a	C16069T T16126C A16129G T16187C C16189T T16223C G16230A T16278C C16311T		15997-16409	J	Bramanti et al. 2009	EPT
			Germany	Ostorf	OstorfSK18	T16093C T16126C A16129G G16153A T16187C C16189T T16223C G16230A T16278C C16294T C16311T		15997-16409	T2e	Bramanti et al. 2009	EPT
			Germany	Ostorf	OstorfSK19	A16129G C16168T T16187C C16189T C16192T T16223C G16230A C16256T C16270T T16278C A16302G C16311T		15997-16409	U5a2b3	Bramanti et al. 2009	EPT
	Treilles culture	Iberian Peninsula	France	Treilles	TRE137	A16129G T16187C C16189T T16223C T16224C G16230A C16270T T16278C		16009-16390	U5b2b3	Lacan 2011, Lacan et al. 2011a	EPT
			France	Treilles	TRE139	C16069T T16126C A16129G T16187C C16189T T16223C G16230A T16278C C16311T		16009-16390	J1	Lacan 2011, Lacan et al. 2011a	EPT
			France	Treilles	TRE195	A16129G T16187C C16189T C16192T T16223C G16230A C16270T T16278C C16311T		16009-16390	U5b	Lacan 2011, Lacan et al. 2011a	EPT
			France	Treilles	TRE209	C16069T T16126C A16129G T16187C C16189T T16223C G16230A T16278C C16311T		16009-16390	J1	Lacan 2011, Lacan et al. 2011a	EPT
			France	Treilles	TRE570	A16129G T16187C G16230A C16311T		16009-16390	X2b'd	Lacan 2011, Lacan et al. 2011a	EPT
			France	Treilles	TRE571	A16129G T16187C C16189T T16223C G16230A T16278C C16311T		16009-16390	U	Lacan 2011, Lacan et al. 2011a	EPT
			France	Treilles	TRE573	A16129G T16187C C16189T T16223C G16230A T16278C T16298C C16311T		16009-16390	HV0	Lacan 2011, Lacan et al. 2011a	EPT
			France	Treilles	TRE575	A16129G T16187C C16189T T16223C A16227G G16230A C16256T C16270T T16278C C16311T T16362C		16009-16390	U5a1a1+T16362C	Lacan 2011, Lacan et al. 2011a	EPT
			France	Treilles	TRE577	A16129G T16187C C16189T T16223C G16230A T16278C C16311T		16009-16390	H3	Lacan 2011, Lacan et al. 2011a	EPT
			France	Treilles	TRE579	A16129G T16187C C16189T T16223C T16224C G16230A C16270T T16278C C16311T		16009-16390	U5b2b3	Lacan 2011, Lacan et al. 2011a	EPT
			France	Treilles	TRE581	A16129G T16187C C16189T T16223C G16230A T16278C C16311T		16009-16390	H3	Lacan 2011, Lacan et al. 2011a	EPT
			France	Treilles	TRE583	C16069T T16126C A16129G T16187C C16189T T16223C G16230A T16278C C16311T		16009-16390	J1	Lacan 2011, Lacan et al. 2011a	EPT
			France	Treilles	TRE584	T16126C A16129G T16187C C16189T T16223C G16230A T16278C C16294T C16296T T16304C C16311T		16009-16390	T2b	Lacan 2011, Lacan et al. 2011a	EPT
			France	Treilles	TRE587	C16069T T16126C A16129G T16187C C16189T T16223C G16230A T16278C C16311T		16009-16390	J1	Lacan 2011, Lacan et al. 2011a	EPT
			France	Treilles	TRE588	T16126C A16129G T16187C C16189T T16223C G16230A T16278C C16294T C16296T T16304C C16311T		16009-16390	T2b	Lacan 2011, Lacan et al. 2011a	EPT
			France	Treilles	TRE592	A16129G T16187C G16230A C16311T	A16183c	16009-16390	X2b'd	Lacan 2011, Lacan et al. 2011a	EPT
			France	Treilles	TRE593	A16129G T16187C C16189T T16223C G16230A T16278C C16311T		16009-16390	H1	Lacan 2011, Lacan et al. 2011a	EPT
			France	Treilles	TRE596	A16129G T16187C C16189T T16223C G16230A A16269G T16278C C16311T		16009-16390	H1	Lacan 2011, Lacan et al. 2011a	EPT
			France	Treilles	TRE600	A16129G T16187C C16189T T16223C G16230A T16278C C16311T		16009-16390	H3	Lacan 2011, Lacan et al. 2011a	EPT
			France	Treilles	TRE603	A16129G T16187C C16189T T16223C G16230A T16278C C16311T		16009-16390	H1	Lacan 2011, Lacan et al. 2011a	EPT
			France	Treilles	TRE604	A16129G T16187C C16189T T16223C T16224C G16230A T16278C		16009-16390	K1a	Lacan 2011, Lacan et al. 2011a	EPT
			France	Treilles	TRE609	A16129G T16187C C16189T T16223C G16230A T16278C T16298C C16311T		16009-16390	HV0	Lacan 2011, Lacan et al. 2011a	EPT
			France	Treilles	TRE611	A16129G T16187C C16192T T16223C G16230A C16270T T16278C		16009-16390	U5b1c	Lacan 2011, Lacan et al. 2011a	EPT
			France	Treilles	TRE612	C16069T T16126C A16129G T16187C C16189T T16223C G16230A T16278C C16311T		16009-16390	J1	Lacan 2011, Lacan et al. 2011a	EPT
			France	Treilles	TRE614	A16129G T16187C C16189T T16223C T16224C G16230A T16278C		16009-16390	K1a	Lacan 2011, Lacan et al. 2011a	EPT
			France	Treilles	TRE615	A16129G T16187C G16230A C16311T	A16183c	16009-16390	X2b'd	Lacan 2011, Lacan et al. 2011a	EPT
			France	Treilles	TRE616	C16069T T16126C A16129G T16187C C16189T T16223C G16230A T16278C C16311T		16009-16390	J1	Lacan 2011, Lacan et al. 2011a	EPT
			France	Treilles	TRE636	A16129G T16187C G16230A C16311T	A16183c	16009-16390	X2b'd	Lacan 2011, Lacan et al. 2011a	EPT
			France	Treilles	TRE637	A16129G T16187C C16189T T16223C G16230A T16278C T16298C C16311T		16009-16390	V	Lacan 2011, Lacan et al. 2011a	EPT
	Pitted Ware culture	Southern Scandinavia	Sweden	Ajvide	Ajv5	A16129G T16187C C16189T T16223C G16230A C16256T C16270T T16278C C16311T		16051-16391	U5a1a'g	Malmström et al. 2009	EPT
			Sweden	Ajvide	Ajv13	A16129G T16187C C16189T T16223C G16230A C16260T T16278C C16311T T16356C		16051-16391	U4	Malmström et al. 2009	EPT
			Sweden	Ajvide	Ajv14	A16129G T16187C C16189T T16223C G16230A T16278C		16051-16391	HV?	Malmström et al. 2009	EPT
			Sweden	Ajvide	Ajv19	A16129G T16187C C16189T T16223C G16230A T16278C		16051-16391	HV?	Malmström et al. 2009	EPT
			Sweden	Ajvide	Ajv29	A16129G T16187C C16189T T16223C G16230A C16256T C16270T T16278C C16311T		16051-16391	U5a1a'g	Malmström et al. 2009	EPT
			Sweden	Ajvide	Ajv36	A16129G T16187C C16189T T16223C G16230A C16270T T16278C C16311T T16362C		16051-16391	U5b2b1a	Malmström et al. 2009	EPT
			Sweden	Ajvide	Ajv52	A16129G T16187C C16189T T16223C G16230A T16278C T16298C C16311T	C16519T	16000-16569	V	Malmström et al. 2009, Skoglund et al. 2012	EPT
			Sweden	Ajvide	Ajv52B	T16093C A16129G T16187C C16189T T16223C G16230A T16278C C16311T T16356C		16051-16391	U4	Malmström et al. 2009	EPT
			Sweden	Ajvide	Ajv54	A16129G T16187C C16189T T16223C G16230A C16270T T16278C C16311T		16051-16391	U5b	Malmström et al. 2009	EPT
			Sweden	Ajvide	Ajv66	T16093C A16129G T16187C C16189T T16223C G16230A T16278C C16311T T16356C		16051-16391	U4	Malmström et al. 2009	EPT
			Sweden	Ajvide	Ajv70	T16093C A16129G T16187C C16189T T16223C G16230A T16278C C16311T T16356C		16000-16569	U4	Malmström et al. 2009, Skoglund et al. 2012	EPT
			Sweden	Fridtorp	Fri4	A16129G T16187C C16189T T16223C G16230A C16270T T16278C C16311T		16051-16391	U5b	Malmström et al. 2009	EPT
			Sweden	Fridtorp	Fri15	A16129G T16187C C16189T T16223C G16230A T16278C C16311T T16356C		16051-16391	U4	Malmström et al. 2009	EPT
			Sweden	Fridtorp	Fri22	A16129G T16187C C16189T T16223C G16230A T16278C C16311T T16356C		16051-16391	U4	Malmström et al. 2009	EPT
			Sweden	Fridtorp	Fri27	A16129G T16187C C16189T T16223C G16230A C16256T C16270T T16278C C16311T		16051-16391	U5a1a'g	Malmström et al. 2009	EPT
			Sweden	Ire	Ire3	A16129G T16187C C16189T T16223C G16230A T16278C C16311T T16356C		16051-16391	U4	Malmström et al. 2009	EPT
			Sweden	Ire	Ire6B	T16126C A16129G T16187C C16189T T16223C G16230A T16278C C16294T C16296T T16304C C16311T		16051-16391	T2b	Malmström et al. 2009	EPT
			Sweden	Ire	Ire8	T16093C A16129G T16187C C16189T T16223C G16230A T16278C C16311T T16356C		16000-16569	U4d	Malmström et al. 2009, Skoglund et al. 2012	EPT
			Sweden	Ire	Ire9	T16093C A16129G T16187C C16189T T16223C T16224C G16230A C16242T T16278C		16051-16391	K1a	Malmström et al. 2009	EPT
Chalcolithic	Iberian Chalcolithic El Mirador Burgos	Iberian Peninsula / El Mirador Cave	Spain	El Mirador Burgos	El Mirador Burgos [I1271/MIR 1]	A16129G T16187C C16189T T16223C G16230A T16278C C16294T C16296T C16311T T16324C		16055-16378	K1a	Gómez-Sánchez 2014	EPT
			Spain	El Mirador Burgos	El Mirador Burgos [I1272/MIR 2]	A16129G T16187C G16230A C16311T T16352C		16055-16378	K1b1a1	Gómez-Sánchez 2014	EPT
			Spain	El Mirador Burgos	El Mirador Burgos [MIR 3]	A16129G T16187C C16189T T16223C G16230A T16278C C16311T		16055-16378	H	Gómez-Sánchez 2014	EPT
			Spain	El Mirador Burgos	El Mirador Burgos [MIR 4]	T16126C A16129G T16187C C16189T T16223C G16230A T16278C C16294T C16296T C16311T T16324C		16055-16378	T2	Gómez-Sánchez 2014	EPT
			Spain	El Mirador Burgos	El Mirador Burgos [I0581/MIR 5 and 6]	A16129G T16187C C16189T T16223C G16230A T16278C C16311T		16055-16378	X2b	Gómez-Sánchez 2014	EPT
			Spain	El Mirador Burgos	El Mirador Burgos [MIR 9]	A16129G T16187C G16230A C16311T		16055-16378	X2	Gómez-Sánchez 2014	EPT
			Spain	El Mirador Burgos	El Mirador Burgos [MIR 8]	T16126C A16129G T16187C C16189T T16223C G16230A T16278C C16294T C16296T T16304C C16311T		16055-16378	T2b	Gómez-Sánchez 2014	EPT
			Spain	El Mirador Burgos	El Mirador Burgos [MIR 15]	T16126C A16129G T16187C C16189T T16223C G16230A T16278C C16294T C16296T T16304C C16311T		16055-16378	T2b	Gómez-Sánchez 2014	EPT
			Spain	El Mirador Burgos	El Mirador Burgos [MIR 10]	A16129G T16187C C16189T T16223C T16224C G16230A C16256T T16278C		16055-16378	K	Gómez-Sánchez 2014	EPT
			Spain	El Mirador Burgos	El Mirador Burgos [I1274/MIR 11]				H3	Gómez-Sánchez 2014	EPT
			Spain	El Mirador Burgos	El Mirador Burgos [MIR 12]	A16129G T16187C C16189T T16223C T16224C G16230A T16278C		16055-16378	K	Gómez-Sánchez 2014	EPT
			Spain	El Mirador Burgos	El Mirador Burgos [I1276/MIR 13]	A16129G T16187C C16189T T16223C G16230A C16311T		16055-16378	H3c3	Gómez-Sánchez 2014	EPT
			Spain	El Mirador Burgos	El Mirador Burgos [I1277/MIR 14]				H3	Gómez-Sánchez 2014	EPT
			Spain	El Mirador Burgos	El Mirador Burgos [MIR 16]	T16093C A16129G T16187C C16189T T16223C G16230A T16278C		16055-16378	K	Gómez-Sánchez 2014	EPT
			Spain	El Mirador Burgos	El Mirador Burgos [I1280/MIR 17]				J1c1	Gómez-Sánchez 2014	EPT
			Spain	El Mirador Burgos	El Mirador Burgos [I1281/MIR 18]				H1t	Gómez-Sánchez 2014	EPT
			Spain	El Mirador Burgos	El Mirador Burgos [I1282/ MIR 19]				H3	Gómez-Sánchez 2014	EPT
			Spain	El Mirador Burgos	El Mirador Burgos [MIR 20]	C16069T T16126C A16129G T16187C C16189T C16193T T16223C G16230A G16274A C16311T		16055-16378	J1+16193/J2b	Gómez-Sánchez 2014	EPT
			Spain	El Mirador Burgos	El Mirador Burgos [I1284/MIR 21]				H3	Gómez-Sánchez 2014	EPT
			Spain	El Mirador Burgos	El Mirador Burgos [I1300/ MIR 22]	A16129G T16187C C16189T T16223C T16224C G16230A T16278C		16055-16378	K1a2a	Gómez-Sánchez 2014	EPT
			Spain	El Mirador Burgos	El Mirador Burgos [I1302/ MIR 24]				J2b1a3	Gómez-Sánchez 2014	EPT
			Spain	El Mirador Burgos	El Mirador Burgos [I1303/MIR 25]	A16129G T16187C C16189T T16223C G16230A T16278C C16311T A16343G		16055-16378	U3a1	Gómez-Sánchez 2014	EPT
			Spain	El Mirador Burgos	El Mirador Burgos [I1314/ MIR 26]	C16069T T16126C A16129G G16145A T16187C C16189T T16223C G16230A T16231C C16261T T16278C C16311T		16055-16378	J2a1a1	Gómez-Sánchez 2014	EPT
Late Neolithic	Yamnaya	Asia Pontic Steppe	Ukraine	Mayaki	2017-05-05	A16129G T16136C T16187C C16189T T16223C G16230A T16278C C16311T		16011-16413	X	Wilde 2014	EPT
			Ukraine	Mayaki	2017-05-04	A16129G T16187C C16189T C16192T T16223C G16230A T16278C C16311T			U5	Wilde 2014	EPT
			Russia	Podlesnyj	POD1	A16129G T16187C C16189T C16192T T16223C G16230A T16278C C16292T C16311T T16325C			W	Wilde 2014	EPT
			Russia	Podlesnyj	POD2	T16126C A16129G T16187C C16189T T16223C G16230A T16278C C16292T C16294T C16311T			T	Wilde 2014	EPT
			Bulgaria	Golyamata Mogila Popovo	POP1	T16126C A16129G T16187C C16189T T16223C G16230A T16278C C16294T C16296T C16311T T16324C			T2a1b1a	Wilde 2014	EPT
			Bulgaria	Golyamata Mogila Popovo	POP3	A16129c T16187C C16189T T16223C G16230A T16278C C16311T T16362C			U2e1a	Wilde 2014	EPT
			Bulgaria	Golyamata Mogila Popovo	POP4	A16129G T16187C C16189T T16223C G16230A C16256T C16270T T16278C C16311T A16399G			U5a1	Wilde 2014	EPT
			Bulgaria	Ovchartsi	OVI2	A16129G T16187C C16189T T16223C T16224C G16230A T16278C C16290T C16311T			K	Wilde 2014	EPT
			Bulgaria	Ovchartsi	OVI3	A16129G T16187C C16189T T16223C G16230A T16278C C16311T			U/K	Wilde 2014	EPT
			Russia	Peschanyi	PEJ1	A16129G T16187C C16189T C16192T T16223C G16230A C16256T C16270T T16278C C16311T A16399G			U5a1	Wilde 2014	EPT
			Moldova	Tetcani	TET2	A16129G C16134T T16187C C16189T T16223C G16230A T16278C C16311T T16356C			U	Wilde 2014	EPT
			Russia	Olennii	OLE1	T16126C A16129G T16187C C16189T T16223C G16230A T16278C C16292T C16294T C16311T			T	Wilde 2014	EPT
			Russia	Olennii	OLE7	C16069T T16126C A16129G T16187C C16189T C16193T T16223C G16230A T16278C C16311T			J	Wilde 2014	EPT
			Russia	Kalinovka I	KAL1	A16129G C16147g T16172C T16187C C16189T T16223C G16230A C16248T T16278C C16311T C16344T C16355T			N1a	Wilde 2014	EPT
			Russia	Nikolaevka III	NIK1	A16129G A16163G C16186T T16187C C16189T T16223C G16230A T16278C C16294T C16311T			T1a	Wilde 2014	EPT
			Russia	Nikolaevka III	NIK7	A16129G T16187C C16189T T16223C G16230A T16278C C16311T			H	Wilde 2014	EPT
			Bulgaria	Riltsi	RIL3	A16129G T16187C C16189T C16192T T16223C T16224C G16230A T16278C C16311T			K	Wilde 2014	EPT
			Ukraine	Vinogradnoe	VIN2	T16126C A16129G A16163G C16186T T16187C C16189T T16223C G16230A T16278C C16294T C16311T			T1a	Wilde 2014	EPT
			Ukraine	Vinogradnoe	VIN5	T16126C A16129G A16163G C16186T T16187C C16189T T16223C G16230A T16278C C16294T C16311T			T1a	Wilde 2014	EPT
			Ukraine	Vinogradnoe	VIN12	T16126C A16129G A16163G T16187C C16189T T16223C G16230A T16278C C16294T C16311T			T1	Wilde 2014	EPT
			Bulgaria	Benkovski	BEN3	A16129G T16187C C16188T C16189T T16223C G16230A T16278C C16311T			H	Wilde 2014	EPT
			Ukraine	Pestchanka	PES7	A16129G T16187C C16189T T16209C T16223C G16230A T16278C C16311T			H	Wilde 2014	EPT
			Ukraine	Kirovograd Sugokleya	SUG2	A16129G T16172C T16187C C16189T T16223C G16230A T16278C C16311T G16391A			I	Wilde 2014	EPT
			Ukraine	Kirovograd Sugokleya	SUG6	A16129G T16187C C16189T T16223C G16230A T16278C C16311T T16362C			H	Wilde 2014	EPT
			Ukraine	Kirovograd Sugokleya	SUG7	A16129G T16187C C16189T T16223C G16230A T16278C C16311T			H	Wilde 2014	EPT
			Ukraine	Kirovograd Sugokleya	SUG8	A16129G T16187C C16189T T16223C G16230A T16278C C16311T			H	Wilde 2014	EPT
			Russia	Sukhaya Termista I	RISE240	A16129G T16187C C16189T C16192T T16223C G16230A C16256T C16270T T16278C C16311T A16399G			U5a1d1	Allentoft et al.2015	EPT
			Russia	Temrta IV	RISE546	A16129G T16187C C16189T C16192T T16223C G16230A C16256T C16270T T16278C T16304C C16311T A16399G			U5a1d2b	Allentoft et al.2015	EPT
			Russia	Temrta IV	RISE547	T16126C A16129G T16187C C16189T T16223C G16230A T16278C C16294T C16296T C16311T			T2a1a	Allentoft et al.2015	EPT
			Russia	Temrta IV	RISE548	A16129G T16187C C16189T T16223C G16230A T16278C C16311T T16356C			U4	Allentoft et al.2015	EPT
			Russia	Peshany V	RISE550	A16129G T16187C C16189T C16192T T16223C G16230A C16256T C16270T T16278C C16311T A16399G			U5a1i	Allentoft et al.2015	EPT
			Russia	Ulan IV	RISE552	T16126C A16129G T16187C C16189T T16223C G16230A T16278C C16294T C16296T C16311T			T2a1a	Allentoft et al.2015	EPT
			Russia	Ekaterinovka Southern Steppe Samara	I0231/SVP 3	A16129G C16134T T16187C C16189T T16223C G16230A T16278C C16311T T16356C			U4a1a or U4a1d	Haak 2015	EPT
			Russia	Lopatino I Sok River Samara	I0357/SVP 5	A16129G T16187C C16189T C16192T T16223C G16230A T16278C C16292T C16311T T16325C			W6c	Haak 2015	EPT
			Russia	Ishkinovka I Eastern Orenburg Pre-Ural steppe Samara	I0370/SVP 10	A16129G T16187C C16189T T16223C G16230A C16261T T16278C C16311T			H13a1a1a	Haak 2015	EPT
			Russia	Lopatino I Sok River Samara	I0429/SVP 38	T16126C A16129G T16187C C16189T T16223C G16230A T16278C C16292T C16294T C16311T			T2c1a2	Haak 2015	EPT
			Russia	Luzhki I Samara River Samara	I0438/SVP 50	A16129G T16187C C16189T T16223C G16230A C16256T C16270T T16278C C16311T A16399G			U5a1a1	Haak 2015	EPT
			Russia	Lopatino I Sok River Samara	I0439/ SVP 52	A16129G T16187C C16189T T16223C G16230A C16256T C16270T T16278C C16311T A16399G			U5a1a1	Haak 2015	EPT
			Russia	Kurmanaevskii III Buzuluk Samara	I0441/SVP 54	A16129G T16187C C16189T T16223C G16230A T16278C C16311T			H2b	Haak 2015	EPT
			Russia	Lopatino II Sok River Samara	I0443/ SVP 57	A16129G T16187C C16189T T16223C G16230A T16278C C16292T C16311T			W3a1a	Haak 2015	EPT
			Russia	Kutuluk I Kutuluk River Samara	I0444/SVP 58	A16129G T16187C C16189T T16223C G16230A T16278C C16311T T16362C			H6a1b	Haak 2015	EPT
	Bernburg culture	Mittelelbe-Saale	Germany	Benzingerode I	BENZ 1	A16129G T16187C C16192T T16223C G16230A C16270T T16278C G16336A		15997-16409	U5b1c1	Brandt et al. 2013	CEPT/EPT
			Germany	Benzingerode I	BENZ 3	T16093C A16129G T16187C C16189T T16223C T16224C G16230A T16278C C16360T		15997-16409	K1a	Brandt et al. 2013	CEPT/EPT
			Germany	Benzingerode I	BENZ 6	T16126C A16129G T16187C C16189T T16223C G16230A T16278C C16294T C16296T T16304C C16311T		15997-16409	T2b	Brandt et al. 2013	CEPT/EPT
			Germany	Benzingerode I	BENZ 14	A16129G T16187C C16189T C16192T T16223C G16230A C16256T C16270T T16278C C16311T		15997-16409	U5a	Brandt et al. 2013	CEPT/EPT
			Germany	Benzingerode I	BENZ 15	A16129G T16187C C16189T G16230A T16278C C16292T C16311T		15997-16409	W	Brandt et al. 2013	CEPT/EPT
			Germany	Benzingerode I	BENZ 17	A16129G T16187C C16189T T16223C G16230A T16278C C16311T		15997-16409	H	Brandt et al. 2013	CEPT/EPT
			Germany	Benzingerode I	BENZ 18	A16129G T16187C C16189T C16192T T16223C G16230A T16278C C16311T		15997-16409	U5b2a1a	Brandt et al. 2013	CEPT/EPT
			Germany	Benzingerode I	BENZ 19	T16126C A16129G T16187C C16189T T16223C G16230A T16278C C16294T C16296T T16304C C16311T		15997-16409	T2b	Brandt et al. 2013	CEPT/EPT
			Germany	Benzingerode I	BENZ 20	A16129G T16187C C16189T C16192T T16223C G16230A C16256T C16270T T16278C C16311T		15997-16409	U5a	Brandt et al. 2013	CEPT/EPT
			Germany	Benzingerode I	BENZ 27	T16093C A16129G T16187C C16189T T16223C T16224C G16230A T16278C C16360T		15997-16409	K1a	Brandt et al. 2013	CEPT/EPT
			Germany	Benzingerode I	BENZ 29	A16129G T16187C C16189T T16223C G16230A T16278C T16304C C16311T		15997-16409	H5	Brandt et al. 2013	CEPT/EPT
			Germany	Benzingerode I	BENZ 33	A16129G T16187C C16189T T16223C T16224C G16230A T16278C T16362C		15997-16409	K1	Brandt et al. 2013	CEPT/EPT
			Germany	Benzingerode I	BENZ 35	A16129G T16187C C16189T T16223C G16230A C16239T C16270T T16278C C16311T		15997-16409	U5b	Brandt et al. 2013	CEPT/EPT
			Germany	Benzingerode I	BENZ 36	A16129G T16187C C16189T T16223C G16230A T16278C C16311T		15997-16409	H	Brandt et al. 2013	CEPT/EPT
			Germany	Benzingerode I	BENZ 37	A16129G T16187C G16230A C16311T		15997-16409	X	Brandt et al. 2013	CEPT/EPT
			Germany	Benzingerode I	BENZ 39	A16129G T16187C C16189T T16223C G16230A T16278C T16297C T16298C C16311T		15997-16409	V	Brandt et al. 2013	CEPT/EPT
			Germany	Benzingerode I	BENZ 40	C16111a A16129G T16187C C16189T T16223C G16230A T16278C C16311T		15997-16409	H1e1a3	Brandt et al. 2013	CEPT/EPT
	Corded Ware Culture	Mittelelbe-Saale	Germany	Benzingerode-Heimburg	BZH 6	A16129G T16187C T16223C G16230A T16278C C16311T		15997-16569	H1ca1	Brandt et al. 2013, Brotherton et al. 2013	CEPT/EPT
			Germany	Esperstedt	ESP 5	A16129G T16187C C16189T C16192T T16223C G16230A C16256T C16270T T16278C C16311T		15997-16409	U5a	Brandt et al. 2013	CEPT/EPT
			Germany	Esperstedt	ESP 11	A16129G T16187C C16189T T16223C G16230A T16278C C16311T T16356C T16362C		15997-16401	U4	Brandt et al. 2013	CEPT/EPT
			Germany	Esperstedt	ESP 14	A16129G T16187C C16189T T16223C T16224C G16230A T16278C		15997-16401	K	Brandt et al. 2013	CEPT/EPT
			Germany	Esperstedt	ESP 15	A16129G T16187C C16189T T16223C G16230A T16278C C16311T T16362C A16482G	C16519T	15997-16569	H6a1a	Brandt et al. 2013, Brotherton et al. 2013	CEPT/EPT
			Germany	Esperstedt	ESP 16	A16129G T16187C C16189T C16192T G16230A T16278C C16292T C16311T T16325C		15997-16401	W6a'b	Brandt et al. 2013	CEPT/EPT
			Germany	Esperstedt	ESP 17	A16129G T16187C C16189T T16223C G16230A C16256T C16270T T16278C C16311T A16399G		16056-16401	U5a1a'g	Brandt et al. 2013	CEPT/EPT
			Germany	Esperstedt	ESP 19	A16129G T16187C C16189T C16192T T16223C G16230A C16256T C16270T T16278C C16311T		15997-16401	U5a	Brandt et al. 2013	CEPT/EPT
			Germany	Esperstedt	ESP 20	C16069T T16126C A16129G T16187C C16189T T16223C G16230A T16278C C16311T		15997-16401	J	Brandt et al. 2013	CEPT/EPT
			Germany	Esperstedt	ESP 22	A16129G T16187C G16230A C16311T		15997-16401	X	Brandt et al. 2013	CEPT/EPT
			Germany	Esperstedt	ESP 25	C16069T T16126C A16129G T16187C C16189T T16223C G16230A T16278C C16311T		16056-16401	J	Brandt et al. 2013	CEPT/EPT
			Germany	Esperstedt	ESP 26	T16126C A16129G T16187C C16189T T16223C G16230A T16278C C16294T C16311T T16324C		15997-16401	T2b2b	Brandt et al. 2013	CEPT/EPT
			Germany	Esperstedt	ESP 28	C16069T T16126C A16129G T16187C C16189T T16223C G16230A T16278C C16311T		15997-16401	J	Brandt et al. 2013	CEPT/EPT
			Germany	Eulau	EUL 1	T16187C C16189T G16230A T16278C C16311T G16391A		15997-16409	I	Haak et al. 2008	CEPT/EPT
			Germany	Eulau	EUL 3	A16129G G16145A T16187C C16189T T16223C T16224C G16230A T16278C		15997-16409	K1a24a	Haak et al. 2008	CEPT/EPT
			Germany	Eulau	EUL 6	T16093C A16129G T16187C C16189T C16221T T16223C G16230A T16278C C16311T		15997-16409	H10e	Haak et al. 2008	CEPT/EPT
			Germany	Eulau	EUL 7	A16129G T16187C G16230A C16311T		15997-16409	X2b1'2'3'4'5'6	Haak et al. 2008	CEPT/EPT
			Germany	Eulau	EUL 8	A16129G T16187C G16230A C16311T		15997-16409	X2b1'2'3'4'5'6	Haak et al. 2008	CEPT/EPT
			Germany	Eulau	EUL 9	A16129G T16187C C16192T T16223C G16230A C16270T T16278C C16311T		15997-16409	U5b1a'b	Haak et al. 2008	CEPT/EPT
			Germany	Eulau	EUL 10	T16093C A16129G T16187C C16189T T16223C T16224C G16230A T16278C G16319A		15997-16409	K1	Haak et al. 2008	CEPT/EPT
			Germany	Eulau	EUL 11	T16093C A16129G T16187C C16189T T16223C T16224C G16230A T16278C G16319A		15997-16409	K1	Haak et al. 2008	CEPT/EPT
			Germany	Eulau	EUL 12	T16093C A16129G T16187C C16189T T16223C T16224C G16230A T16278C G16319A		15997-16409	K1	Haak et al. 2008	CEPT/EPT
			Germany	Eulau	EUL 25	T16126C A16129G A16163G C16186T T16187C T16223C G16230A T16278C C16294T C16311T		16056-16409	T1a	Brandt et al. 2013	CEPT/EPT
			Germany	Eulau	EUL 26	A16129G T16187C C16189T T16223C G16230A T16278C T16304C C16311T		15997-16409	H5	Brandt et al. 2013	CEPT/EPT
			Germany	Eulau	EUL 27	A16129G T16187C C16189T T16223C G16230A T16278C C16311T C16354T		15997-16409	H2a1	Brandt et al. 2013	CEPT/EPT
			Germany	Karsdorf	KAR 2	A16129G T16187C C16189T T16223C G16230A T16278C C16311T T16356C T16362C		16046-16401	U4	Brandt et al. 2013	CEPT/EPT
			Germany	Karsdorf	KAR 24	C16069T T16126C A16129G T16187C C16189T T16223C G16230A T16278C C16311T		16046-16401	J1c	Brandt et al. 2013	CEPT/EPT
			Germany	Karsdorf	KAR 26	T16126C A16129G T16187C C16189T T16223C G16230A T16278C C16294T T16304C C16311T		16046-16401	T2b4f	Brandt et al. 2013	CEPT/EPT
			Germany	Karsdorf	KAR 27	A16129G C16134T T16187C C16189T T16223C G16230A T16278C C16311T T16356C		16046-16401	U4a1	Brandt et al. 2013	CEPT/EPT
			Germany	Karsdorf	KAR 28	A16051G T16092C A16129c T16187C T16223C G16230A T16278C C16311T T16362C	A16183c	16046-16401	U2e2	Brandt et al. 2013	CEPT/EPT
			Germany	Karsdorf	KAR 30	T16126C A16129G T16187C C16189T T16223C G16230A T16278C C16294T C16296T C16311T		16046-16401	T2	Brandt et al. 2013	CEPT/EPT
			Germany	Karsdorf	KAR 31	T16126C A16129G A16163G C16186T T16187C T16223C G16230A T16278C C16294T C16311T		16046-16401	T1a1'3	Brandt et al. 2013	CEPT/EPT
			Germany	Karsdorf	KAR 38	A16129G T16187C C16189T C16192T T16223C G16230A C16256T C16270T T16278C C16291T C16311T A16399G		16046-16401	U5a1b1	Brandt et al. 2013	CEPT/EPT
			Germany	Karsdorf	KAR 41	T16126C A16129G A16163G C16186T T16187C T16223C G16230A T16278C C16294T C16311T		16046-16401	T1a1'3	Brandt et al. 2013	CEPT/EPT
			Germany	Karsdorf	KAR 46	T16126C A16129G T16187C C16189T T16223C G16230A T16278C C16294T T16304C C16311T		16046-16401	T2b4f	Brandt et al. 2013	CEPT/EPT
			Germany	Karsdorf	KAR 53	A16129G T16187C C16189T T16223C T16224C G16230A T16278C		16046-16401	K2a5	Brandt et al. 2013	CEPT/EPT
			Germany	Karsdorf	KAR 56	A16129G T16187C C16189T C16192T T16223C G16230A C16270T T16278C C16311T		16046-16401	U5b	Brandt et al. 2013	CEPT/EPT
			Germany	Karsdorf	KAR 58	A16129G T16187C C16189T T16223C G16230A T16278C C16311T		16046-16401	H	Brandt et al. 2013	CEPT/EPT
			Germany	Oberwiederstedt 2	OBW 1	A16129G T16187C C16189T T16223C G16230A T16278C T16298C		16046-16401	HV0e	Brandt et al. 2013	CEPT/EPT
			Germany	Oberwiederstedt 2	OBW 2	A16129G T16187C C16189T T16223C G16230A T16278C C16311T		16046-16401	H	Brandt et al. 2013	CEPT/EPT
			Germany	Oberwiederstedt 2	OBW 3	T16093C A16129G T16187C C16189T C16192T T16223C G16230A T16278C C16311T		16046-16401	H	Brandt et al. 2013	CEPT/EPT
			Germany	Oberwiederstedt 2	OBW 4	T16126C A16129G T16187C C16189T T16223C G16230A T16278C C16292T C16294T C16311T		16046-16401	T2c	Brandt et al. 2013	CEPT/EPT
			Germany	Quedlinburg VII 2	QLB 23	C16114a A16129G T16187C C16189T T16223C G16230A T16278C C16311T		16046-16401	H	Brandt et al. 2013	CEPT/EPT
			Germany	Quedlinburg XII	QUEXII 1	A16129G T16187C C16189T T16223C G16230A T16278C C16311T	C16519T	15997-16569	H4a1	Brandt et al. 2013, Brotherton et al. 2013	CEPT/EPT
	Bell Beaker Culture	Mittelelbe-Saale	Germany	Alberstedt	ALB 1	A16129G T16187C C16189T T16223C G16230A T16278C C16311T		15997-16569	H3b	Brandt et al. 2013, Brotherton et al. 2013	CEPT/EPT
			Germany	Alberstedt	ALB 2	A16129G T16187C C16189T T16223C G16230A T16278C C16311T		15997-16409	H	Brandt et al. 2013	CEPT/EPT
			Germany	Benzingerode-Heimburg	BZH 2	A16129G T16187C C16189T C16192T T16223C G16230A C16256T C16270T T16278C C16291T C16311T A16399G		16056-16409	U5a1b1	Brandt et al. 2013	CEPT/EPT
			Germany	Benzingerode-Heimburg	BZH 4	A16129G T16187C C16189T T16223C G16230A T16278C A16293G C16311T		15997-16569	H1e8	Brandt et al. 2013, Brotherton et al. 2013	CEPT/EPT
			Germany	Benzingerode-Heimburg	BZH 5	T16126C A16129G T16187C C16189T T16223C G16230A T16278C C16294T C16311T T16324C		16056-16409	T2a1b	Brandt et al. 2013	CEPT/EPT
			Germany	Benzingerode-Heimburg	BZH 7	A16129G T16187C C16189T T16223C G16230A C16256T C16270T T16278C C16311T A16399G		16056-16409	U5a1a'g	Brandt et al. 2013	CEPT/EPT
			Germany	Benzingerode-Heimburg	BZH 12	A16129G T16187C C16189T T16223C G16230A C16256T C16270T T16278C C16311T A16399G		16059-16409	U5a1a'g	Brandt et al. 2013	CEPT/EPT
			Germany	Benzingerode-Heimburg	BZH 15	A16129G T16187C C16189T G16230A T16278C C16292T C16311T		16056-16409	W	Brandt et al. 2013	CEPT/EPT
			Germany	Eulau	EUL 22	A16129G T16187C C16189T G16230A T16278C C16292T C16311T		15997-16409	W	Brandt et al. 2013	CEPT/EPT
			Germany	Eulau	EUL 23	A16129G T16187C C16189T T16223C G16230A T16278C C16311T		15997-16409	H	Brandt et al. 2013	CEPT/EPT
			Germany	Eulau	EUL 31	T16126C A16129G T16140C A16163G C16186T T16187C T16223C G16230A T16278C C16294T C16311T		15997-16409	T1a	Brandt et al. 2013	CEPT/EPT
			Germany	Karsdorf	KAR 5	A16129G T16187C C16189T C16192T T16223C G16230A C16270T T16278C C16311T		16046-16401	U5b	Brandt et al. 2013	CEPT/EPT
			Germany	Karsdorf	KAR 51	A16129G C16179T T16187C C16189T T16223C G16230A T16278C C16311T T16356C		16046-16401	U4c1	Brandt et al. 2013	CEPT/EPT
			Germany	Karsdorf	KAR 52	A16129G C16179T T16187C C16189T T16223C G16230A T16278C C16311T T16356C		16046-16401	U4c1	Brandt et al. 2013	CEPT/EPT
			Germany	Quedlinburg VII 2	QLB 19	A16129G T16187C C16189T T16223C G16230A C16256T C16270T T16278C C16311T A16399G		16046-16401	U5a1a'g	Brandt et al. 2013	CEPT/EPT
			Germany	Quedlinburg VII 2	QLB 24	A16129G T16187C C16189T T16223C G16230A T16278C T16304C C16311T		15997-16409	H5	Brandt et al. 2013	CEPT/EPT
			Germany	Quedlinburg VII 2	QLB 25	T16126C A16129G G16153A T16187C C16189T T16223C G16230A T16278C C16294T C16296T C16311T		15997-16409	T2e	Brandt et al. 2013	CEPT/EPT
			Germany	Quedlinburg VII 2	QLB 26	A16129G T16187C C16189T T16223C G16230A T16278C C16311T		15997-16569	H1	Brandt et al. 2013, Brotherton et al. 2013	CEPT/EPT
			Germany	Quedlinburg VII 2	QLB 27	A16129G T16187C G16213A T16223C G16230A C16270T T16278C C16311T		16046-16401	U5b	Brandt et al. 2013	CEPT/EPT
			Germany	Quedlinburg VII 2	QLB 28	A16129G T16187C C16189T T16223C G16230A T16278C C16311T		15997-16569	H1	Brandt et al. 2013, Brotherton et al. 2013	CEPT/EPT
			Germany	Quedlinburg VII 2	QLB 38	A16129G T16187C T16223C G16230A T16278C C16311T		16046-16401	H	Brandt et al. 2013	CEPT/EPT
			Germany	Quedlinburg XII	QUEXII 2	A16129G T16187C C16189T T16223C G16230A T16278C C16311T	C16519T	15997-16569	H4a1	Brandt et al. 2013, Brotherton et al. 2013	CEPT/EPT
			Germany	Quedlinburg XII	QUEXII 3	A16129G T16187C C16189T T16223C G16230A T16278C C16311T	C16519T	15997-16569	H13a1a2c	Brandt et al. 2013, Brotherton et al. 2013	CEPT/EPT
			Germany	Quedlinburg XII	QUEXII 4	C16069T T16126C A16129G T16187C C16189T T16223C G16230A T16278C C16311T		15997-16409	J	Brandt et al. 2013	CEPT/EPT
			Germany	Rothenschirmbach	ROT 1	A16129G T16187C C16189T T16223C G16230A C16256T T16278C C16311T		15997-16569	H3ao2	Brandt et al. 2013, Brotherton et al. 2013	CEPT/EPT
			Germany	Rothenschirmbach	ROT 2	A16129G T16187C C16189T T16223C G16230A T16278C T16304C C16311T	C16519T	15997-16569	H5a3	Brandt et al. 2013, Brotherton et al. 2013	CEPT/EPT
			Germany	Rothenschirmbach	ROT 3	T16086C A16129G T16187C C16189T T16223C T16224C G16230A T16278C		15997-16409	K	Brandt et al. 2013	CEPT/EPT
			Germany	Rothenschirmbach	ROT 4	A16129G T16187C C16189T T16223C G16230A C16256T T16278C C16311T		15997-16409	H	Brandt et al. 2013	CEPT/EPT
			Germany	Rothenschirmbach	ROT 6	A16129G T16187C C16189T T16223C G16230A T16278C T16304C C16311T	C16519T	15997-16569	H5a3	Brandt et al. 2013, Brotherton et al. 2013	CEPT/EPT
Early Bronze Age	Unetice Culture	Mittelelbe-Saale	Germany	Alberstedt	ALB 3	A16129G T16187C C16189T T16223C G16230A T16278C		15997-16409	HV	Brandt et al. 2013	CEPT/EPT
			Germany	Benzingerode-Heimburg	BZH 1	A16129G T16187C C16189T T16223C G16230A T16278C A16293G	C16519T	15997-16569	H11a	Brandt et al. 2013, Brotherton et al. 2013	CEPT/EPT
			Germany	Benzingerode-Heimburg	BZH 3	A16129G T16187C G16230A C16311T		16059-16409	X	Brandt et al. 2013	CEPT/EPT
			Germany	Benzingerode-Heimburg	BZH 8	A16129G T16187C C16189T T16223C G16230A A16240t T16278C C16311T C16354T	C16519T	15997-16569	H2a1a3	Brandt et al. 2013, Brotherton et al. 2013	CEPT/EPT
			Germany	Benzingerode-Heimburg	BZH 9	A16129G T16187C C16189T T16223C T16224C G16230A T16278C		16056-16409	K	Brandt et al. 2013	CEPT/EPT
			Germany	Benzingerode-Heimburg	BZH 10	A16129G T16187C G16230A C16311T		16059-16409	X	Brandt et al. 2013	CEPT/EPT
			Germany	Benzingerode-Heimburg	BZH 13	T16126C A16129G T16187C C16189T T16223C G16230A T16278C C16294T C16296T T16304C C16311T		16056-16409	T2b	Brandt et al. 2013	CEPT/EPT
			Germany	Benzingerode-Heimburg	BZH 14	A16129G T16187C C16189T A16220G T16223C G16230A T16278C C16311T		15997-16569	H82a	Brandt et al. 2013, Brotherton et al. 2013	CEPT/EPT
			Germany	Benzingerode-Heimburg	BZH 17	A16129G T16187C T16223C G16230A C16256T C16270T T16278C C16311T A16399G		16056-16409	U5a1a'g	Brandt et al. 2013	CEPT/EPT
			Germany	Benzingerode-Heimburg	BZH 18	T16086C T16187C C16189T G16230A T16278C C16311T G16391A		16056-16409	I3a	Brandt et al. 2013	CEPT/EPT
			Germany	Esperstedt	ESP 2	T16086C T16187C C16189T G16230A T16278C C16311T G16391A		15997-16409	I3a	Brandt et al. 2013	CEPT/EPT
			Germany	Esperstedt	ESP 3	A16129G T16187C C16189T C16192T T16223C G16230A C16256T C16270T T16278C C16311T A16399G		16056-16409	U5a1	Brandt et al. 2013	CEPT/EPT
			Germany	Esperstedt	ESP 4	A16129G C16147g T16187C C16189T G16230A T16278C C16292T C16311T		15997-16409	W3a1	Brandt et al. 2013	CEPT/EPT
			Germany	Esperstedt	ESP 9	A16129G T16187C C16192T T16223C G16230A C16270T T16278C C16311T		15997-16409	U5b1a'b	Brandt et al. 2013	CEPT/EPT
			Germany	Esperstedt	ESP 12	A16129G T16187C G16230A C16311T		15997-16401	X	Brandt et al. 2013	CEPT/EPT
			Germany	Esperstedt	ESP 18	T16126C A16129G T16187C C16189T T16223C G16230A T16278C C16294T C16296T T16304C C16311T		15997-16401	T2b	Brandt et al. 2013	CEPT/EPT
			Germany	Esperstedt	ESP 23	C16114a A16129G T16187C C16189T C16192T T16223C G16230A C16256T C16270T T16278C C16294T C16311T		16056-16401	U5a2a	Brandt et al. 2013	CEPT/EPT
			Germany	Esperstedt	ESP 27	T16126C A16129G T16187C C16189T T16223C G16230A T16278C C16292T C16294T C16311T		16056-16401	T2c	Brandt et al. 2013	CEPT/EPT
			Germany	Esperstedt	ESP 29	T16086C T16187C C16189T G16230A T16278C C16311T G16391A		15997-16401	I3a	Brandt et al. 2013	CEPT/EPT
			Germany	Esperstedt	ESP 31	A16129G T16187C G16230A C16311T		15997-16401	X	Brandt et al. 2013	CEPT/EPT
			Germany	Esperstedt	ESP 6	T16187C C16189T G16230A G16391A		15997-16409	I1	Brandt et al. 2013	CEPT/EPT
			Germany	Eulau	EUL 28	C16069T T16126C A16129G G16145A T16172C T16187C C16189T C16222T T16223C G16230A C16261T T16278C C16311T		16056-16409	J1b1a1	Brandt et al. 2013	CEPT/EPT
			Germany	Eulau	EUL 35	A16129G T16187C T16223C G16230A T16278C T16304C C16311T		15997-16409	H	Brandt et al. 2013	CEPT/EPT
			Germany	Eulau	EUL 36	A16129G T16187C C16189T T16223C G16230A T16278C C16311T		15997-16409	H	Brandt et al. 2013	CEPT/EPT
			Germany	Eulau	EUL 37	A16129G T16187C C16189T T16223C G16230A T16278C C16311T		16056-16409	H	Brandt et al. 2013	CEPT/EPT
			Germany	Eulau	EUL 40	A16129G T16187C C16189T T16223C G16230A T16278C T16298C C16311T		15997-16409	V	Brandt et al. 2013	CEPT/EPT
			Germany	Eulau	EUL 41	A16129G T16187C C16189T T16223C G16230A T16278C C16311T	C16519T	15997-16569	H4a1a1a2	Brandt et al. 2013, Brotherton et al. 2013	CEPT/EPT
			Germany	Eulau	EUL 42	A16129G T16187C C16189T T16223C T16224C G16230A T16278C		16056-16409	K	Brandt et al. 2013	CEPT/EPT
			Germany	Eulau	EUL 47	A16129G T16187C C16189T T16223C T16224C G16230A T16278C		16056-16409	K2	Brandt et al. 2013	CEPT/EPT
			Germany	Eulau	EUL 48	T16093C A16129G T16187C T16223C T16224C G16230A T16278C	A16183c	16056-16409	K1a	Brandt et al. 2013	CEPT/EPT
			Germany	Eulau	EUL 49	T16126C A16129G T16187C C16189T T16223C G16230A T16278C C16294T T16304C C16311T		16056-16409	T2b	Brandt et al. 2013	CEPT/EPT
			Germany	Eulau	EUL 50	T16093C A16129G T16187C C16189T G16230A T16278C C16292T C16311T		16056-16409	W	Brandt et al. 2013	CEPT/EPT
			Germany	Eulau	EUL 51	A16051G A16129c T16187C T16223C G16230A T16278C T16362C	A16182c A16183c	15997-16409	U2e1f	Brandt et al. 2013	CEPT/EPT
			Germany	Eulau	EUL 53	T16172C T16187C C16189T G16230A T16278C G16391A		16056-16409	I1a1	Brandt et al. 2013	CEPT/EPT
			Germany	Eulau	EUL 57A	A16129G T16187C C16189T C16192T C16201T T16223C G16230A C16256T T16278C C16311T		16056-16409	U	Brandt et al. 2013	CEPT/EPT
			Germany	Eulau	EUL 57B	A16129G T16187C C16189T T16223C G16230A T16278C C16311T		15997-16569	H3+T152C!	Brandt et al. 2013, Brotherton et al. 2013	CEPT/EPT
			Germany	Eulau	EUL 59	A16129G T16172C T16187C C16189T T16223C G16230A T16278C		16056-16409	HV6	Brandt et al. 2013	CEPT/EPT
			Germany	Eulau	EUL 60	T16172C T16187C C16189T G16230A T16278C G16391A		16056-16409	I1a1	Brandt et al. 2013	CEPT/EPT
			Germany	Eulau	EUL 61	T16172C T16187C C16189T G16230A T16278C G16391A		16056-16409	I1a1	Brandt et al. 2013	CEPT/EPT
			Germany	Eulau	EUL 62	T16172C T16187C C16189T G16230A T16278C G16391A		16056-16409	I1a1	Brandt et al. 2013	CEPT/EPT
			Germany	Karsdorf	KAR 23	A16129G T16187C C16189T T16223C G16230A T16278C C16291T C16311T		16046-16401	H	Brandt et al. 2013	CEPT/EPT
			Germany	Karsdorf	KAR 33	A16129G T16187C C16189T C16192T C16201T T16223C G16230A C16256T C16270T T16278C C16311T		16046-16401	U5a	Brandt et al. 2013	CEPT/EPT
			Germany	Karsdorf	KAR 35	T16126C A16129G T16187C C16189T T16223C G16230A T16278C C16294T C16296T C16311T		16046-16401	T2	Brandt et al. 2013	CEPT/EPT
			Germany	Karsdorf	KAR 36	C16114T A16129G T16187C C16189T T16223C T16224C G16230A C16270T T16278C C16311T		16046-16401	U5b2b3a1a	Brandt et al. 2013	CEPT/EPT
			Germany	Karsdorf	KAR 37	A16129G G16145A T16187C C16189T T16223C T16224C G16230A T16278C		16046-16401	K1a24a	Brandt et al. 2013	CEPT/EPT
			Germany	Karsdorf	KAR 39	A16129G T16187C C16189T T16223C G16230A T16278C C16311T		16046-16401	H	Brandt et al. 2013	CEPT/EPT
			Germany	Karsdorf	KAR 42	T16187C C16189T G16230A T16278C C16311T G16391A		16046-16401	I	Brandt et al. 2013	CEPT/EPT
			Germany	Karsdorf	KAR 44	A16129G T16187C C16189T T16223C G16230A T16278C C16311T		16046-16401	H	Brandt et al. 2013	CEPT/EPT
			Germany	Karsdorf	KAR 48	A16129G T16187C C16189T C16192T T16223C G16230A C16256T C16270T T16278C C16311T A16399G		16046-16401	U5a1	Brandt et al. 2013	CEPT/EPT
			Germany	Karsdorf	KAR 49	A16129G T16187C C16189T T16223C G16230A T16278C T16304C C16311T		16046-16401	H5	Brandt et al. 2013	CEPT/EPT
			Germany	Karsdorf	KAR 12	A16129G T16187C C16189T T16223C G16230A T16278C C16311T		16046-16401	H	Brandt et al. 2013	CEPT/EPT
			Germany	Karsdorf	KAR 50	A16129G T16187C C16189T C16192T T16223C G16230A C16256T C16270T T16278C C16311T A16399G		16046-16401	U5a1	Brandt et al. 2013	CEPT/EPT
			Germany	Leau 2	LEA 2	A16129G T16187C C16189T T16223C G16230A T16278C T16298C C16311T		16046-16401	V	Brandt et al. 2013	CEPT/EPT
			Germany	Leau 2	LEA 3	A16129G T16187C C16189T T16223C G16230A T16278C T16298C C16311T		16046-16401	V	Brandt et al. 2013	CEPT/EPT
			Germany	Leau 2	LEA 4	A16129G T16187C C16189T C16193T A16219G T16223C G16230A T16278C C16311T T16362C		16052-16401	H6a1b3	Brandt et al. 2013	CEPT/EPT
			Germany	Plötzkau 3	PLÖTZ 1	C16069T T16126C A16129G T16187C C16189T C16193T T16223C G16230A C16311T		16046-16401	J2b1a	Brandt et al. 2013	CEPT/EPT
			Germany	Plötzkau 3	PLÖTZ 2	A16129G T16187C C16189T T16223C G16230A T16278C		16057-16401	H	Brandt et al. 2013	CEPT/EPT
			Germany	Plötzkau 3	PLÖTZ 3	A16129G T16187C C16189T T16223C G16230A T16278C		16057-16401	H	Brandt et al. 2013	CEPT/EPT
			Germany	Plötzkau 3	PLÖTZ 4	A16129G T16187C C16189T C16192T T16223C G16230A C16256T C16270T T16278C C16311T		16057-16401	U5a	Brandt et al. 2013	CEPT/EPT
			Germany	Plötzkau 3	PLÖTZ 5	A16129G T16187C C16189T C16192T T16223C G16230A C16256T C16270T T16278C C16311T		16057-16401	U5a	Brandt et al. 2013	CEPT/EPT
			Germany	Plötzkau 3	PLÖTZ 6	T16172C T16187C C16189T G16230A T16278C G16391A		16046-16401	I1a1	Brandt et al. 2013	CEPT/EPT
			Germany	Plötzkau 3	PLÖTZ 7	T16172C T16187C C16189T G16230A T16278C G16391A		16046-16401	I1a1	Brandt et al. 2013	CEPT/EPT
			Germany	Plötzkau 3	PLÖTZ 8	A16129G T16187C C16189T C16192T T16223C G16230A C16256T C16270T T16278C C16311T		16058-16401	U5a	Brandt et al. 2013	CEPT/EPT
			Germany	Quedlinburg VII 2	QLB 29	A16129G A16146G T16187C C16189T T16223C G16230A T16278C C16311T T16342C		16046-16401	U8a1a	Brandt et al. 2013	CEPT/EPT
			Germany	Quedlinburg VII 2	QLB 30	A16129G T16187C C16189T T16223C T16224C G16230A T16278C		16046-16401	K	Brandt et al. 2013	CEPT/EPT
			Germany	Quedlinburg VII 2	QLB 31	T16126C A16129G A16163G C16186T T16187C T16223C G16230A T16278C C16294T C16311T		16046-16401	T1a	Brandt et al. 2013	CEPT/EPT
			Germany	Quedlinburg VII 2	QLB 32	A16129G T16187C C16189T T16223C G16230A T16278C T16362C		16046-16401	R	Brandt et al. 2013	CEPT/EPT
			Germany	Quedlinburg VII 2	QLB 33	A16129G T16187C G16230A C16311T	A16183c	16046-16401	X	Brandt et al. 2013	CEPT/EPT
			Germany	Quedlinburg VII 2	QLB 34	A16051G T16086C A16129c T16187C T16223C G16230A T16278C T16362C		16046-16401	U2e1f	Brandt et al. 2013	CEPT/EPT
			Germany	Quedlinburg VII 2	QLB 35	A16129G T16187C C16189T T16223C G16230A T16278C T16304C C16311T		16046-16401	H5	Brandt et al. 2013	CEPT/EPT
			Germany	Quedlinburg VII 2	QLB 36	T16063C C16069T T16126C A16129G T16187C C16189T T16223C G16230A T16278C C16311T		16046-16401	J1c3f	Brandt et al. 2013	CEPT/EPT
			Germany	Quedlinburg VII 2	QLB 37	A16051G T16092C A16129c T16187C T16223C G16230A T16278C C16311T T16362C	A16183c	16046-16401	U2e2	Brandt et al. 2013	CEPT/EPT
			Germany	Quedlinburg VII 2	QLB 39	A16129G T16187C C16189T G16230A T16278C C16292T C16311T		16046-16401	W3a1	Brandt et al. 2013	CEPT/EPT
			Germany	Quedlinburg VII 2	QLB 40	C16069T T16126C A16129G T16187C C16189T T16223C G16230A T16278C C16311T		16046-16401	J	Brandt et al. 2013	CEPT/EPT
			Germany	Quedlinburg VII 2	QLB 41	A16129G T16187C C16189T G16230A T16278C C16292T C16311T		16046-16401	W3a1	Brandt et al. 2013	CEPT/EPT
			Germany	Quedlinburg VII 2	QLB 42	C16069T T16126C A16129G T16187C T16223C G16230A T16278C C16311T		16046-16401	J	Brandt et al. 2013	CEPT/EPT
			Germany	Quedlinburg VII 2	QLB 43	A16129G T16187C C16189T T16223C G16230A T16278C T16304C C16311T		16046-16401	H5	Brandt et al. 2013	CEPT/EPT
			Germany	Quedlinburg VIII	QUEVIII 1	A16129G T16187C T16223C G16230A C16256T C16270T T16278C		16055-16409	U5a	Brandt et al. 2013	CEPT/EPT
			Germany	Quedlinburg VIII	QUEVIII 2	A16051G T16092C A16129c T16187C T16223C G16230A T16278C C16311T T16362C	A16183c	15997-16402	U2e2	Brandt et al. 2013	CEPT/EPT
			Germany	Quedlinburg VIII	QUEVIII 3	T16126C A16129G A16163G C16186T T16187C T16223C G16230A T16278C C16294T C16311T		15997-16402	T1a	Brandt et al. 2013	CEPT/EPT
			Germany	Quedlinburg VIII	QUEVIII 4	A16129G T16187C C16189T G16213A T16223C G16230A T16278C C16311T		15997-16569	H7h	Brandt et al. 2013, Brotherton et al. 2013	CEPT/EPT
			Germany	Quedlinburg VIII	QUEVIII 5	A16129G T16187C C16189T T16223C G16230A C16256T C16270T T16278C C16311T A16399G		15997-16409	U5a1a'g	Brandt et al. 2013	CEPT/EPT
			Germany	Quedlinburg VIII	QUEVIII 6	A16129G T16187C T16223C G16230A T16278C C16311T		15997-16409	U	Brandt et al. 2013	CEPT/EPT
			Germany	Quedlinburg XII	QUEXII 7	A16129G T16187C C16189T C16192T C16222T T16223C G16230A C16256T C16270T T16278C C16311T A16399G		15997-16409	U5a1	Brandt et al. 2013	CEPT/EPT
			Germany	Quedlinburg XIV	QUEXIV 1	T16126C A16129G T16187C C16189T T16223C G16230A T16278C C16294T C16296T C16311T		15997-16409	T2	Brandt et al. 2013	CEPT/EPT
			Germany	Röcken 2	RÖC 2	A16066G T16187C T16223C G16230A C16234T T16278C C16311T	A16182c A16183c	16046-16401	U8b1a1	Brandt et al. 2013	CEPT/EPT
			Germany	Röcken 2	RÖC 3	A16066G T16187C T16223C G16230A C16234T T16278C C16311T	A16182c A16183c	16046-16401	U8b1a1	Brandt et al. 2013	CEPT/EPT
			Germany	Röcken 2	RÖC 4	A16051G A16129c T16187C T16223C G16230A T16278C C16311T T16362C	A16183c	16047-16401	U2e1	Brandt et al. 2013	CEPT/EPT
			Germany	Röcken 2	RÖC 5	A16129G T16187C C16189T T16223C G16230A T16278C C16311T T16356C		16025-16409	U4	Brandt et al. 2013	CEPT/EPT
			Germany	Röcken 2	RÖC 7	A16129G T16187C C16189T T16223C G16230A C16261T T16278C A16293t C16311T		16056-16401	H	Brandt et al. 2013	CEPT/EPT
			Germany	Röcken 2	RÖC 8	C16069T T16126C A16129G T16187C C16189T T16223C G16230A T16278C C16311T C16366T		16012-16405	J1c2e	Brandt et al. 2013	CEPT/EPT
			Germany	Röcken 2	RÖC 9	T16187C C16189T G16230A T16278C C16311T G16391A		16046-16401	I	Brandt et al. 2013	CEPT/EPT
			Germany	Röcken 2	RÖC 10	A16051G T16092C A16129c T16187C T16223C G16230A T16278C C16311T A16335G T16362C	A16183c	16046-16401	U2e2	Brandt et al. 2013	CEPT/EPT
			Germany	Röcken 2	RÖC 11	T16093C A16129G T16187C C16189T T16223C T16224C G16230A T16278C		16057-16401	K1a	Brandt et al. 2013	CEPT/EPT
Bronze Age	Bronze Age Siberia	Asia	Russia	Solenoozernaïa I	S11	T16126C A16129G T16187C C16189T T16223C G16230A T16278C C16294T C16311T T16324C		16009-16390	T2a1b	Keyser et al. 2009	EPT
			Russia	Solenoozernaïa I	S14	A16129G T16187C C16189T T16223C G16230A T16278C C16311T T16356C		16009-16390	U4	Keyser et al. 2009	EPT
			Russia	Solenoozernaïa I	S15	T16093C A16129G T16187C C16189T T16223C T16224C G16230A T16278C G16319A		16009-16390	K1	Keyser et al. 2009	EPT
			Russia	Solenoozernaïa IV	S09	T16126C A16129G A16163G C16186T T16187C T16223C G16230A T16278C C16294T C16311T		16009-16390	T1a	Keyser et al. 2009	EPT
			Russia	Solenoozernaïa IV	S10	A16051G T16092C A16129c T16187C T16223C G16230A T16278C C16311T T16362C	A16183c	16009-16390	U2e2	Keyser et al. 2009	EPT
			Russia	Solenoozernaïa IV	S13	A16129G C16189T T16223C G16230A T16278C C16311T T16362C		16009-16390	H	Keyser et al. 2009	EPT
			Russia	Tatarka	S07	A16129G T16187C C16189T T16223C G16230A T16278C C16311T T16356C		16009-16390	U4	Keyser et al. 2009	EPT
			Russia	Tatarka	S08	C16185T T16187C C16189T T16224C G16230A C16260T T16278C T16298C C16311T		16009-16390	Z1a	Keyser et al. 2009	EPT
			Russia	Oust-Abakansty	S16	A16129G T16187C C16189T C16192T T16223C G16230A C16256T C16270T T16278C C16311T		16009-16390	U5a	Keyser et al. 2009	EPT
			Russia	Oust-Abakansty	S18	C16114a A16129G T16187C C16189T T16223C G16230A C16256T C16270T T16278C C16294T C16311T		16009-16390	U5a2a	Keyser et al. 2009	EPT
			Russia	Bogratsky	S19	A16129G T16187C C16189T T16223C G16230A T16278C C16311T T16356C T16362C		16009-16390	U4	Keyser et al. 2009	EPT
	Bronze Age Kazakhstan	Asia	Kazakhstan	Ak-Mustafa	1	A16129G C16189T C16192T T16223C G16230A C16260T C16270T T16278C C16311T		16055-16401	U5b	Lalueza-Fox et al. 2004	EPT
			Kazakhstan	Izmaylovka	41	A16129G T16187C C16189T C16192T T16223C G16230A C16256T C16270T T16278C		16055-16401	U5a	Lalueza-Fox et al. 2004	EPT
			Kazakhstan	Izmaylovka	85	A16129G T16187C C16189T T16223C G16230A T16278C C16311T		16055-16401	H	Lalueza-Fox et al. 2004	EPT
			Kazakhstan	Oi-Zhaylau-III, Talapty-II	24	T16126C A16129G A16163G C16186T T16187C T16223C G16230A T16278C C16294T C16311T		16055-16401	T1a	Lalueza-Fox et al. 2004	EPT
			Kazakhstan	Oi-Zhaylau-III, Talapty-II	25	T16093C T16126C A16129G A16163G C16186T T16187C T16223C G16230A T16278C C16294T C16311T		16055-16401	T1a	Lalueza-Fox et al. 2004	EPT
			Kazakhstan	Vodokhranilische, Rybniy Sakryl-III	60	T16187C C16189T G16230A T16278C C16294T C16311T		16055-16401	I	Lalueza-Fox et al. 2004	EPT
			Kazakhstan	Vodokhranilische, Rybniy Sakryl-III	62	T16187C C16189T T16223C G16230A T16278C C16311T		16055-16401	HV	Lalueza-Fox et al. 2004	EPT
			Kazakhstan	Vodokhranilische, Rybniy Sakryl-III	84	T16126C A16129G T16187C C16189T T16223C G16230A T16278C T16288C C16294T C16296T C16311T		16055-16401	T2	Lalueza-Fox et al. 2004	EPT
Iron Age	Scytho-Siberian Pazyryk Culture	Asia	Altai Republic	Kizil	Kizil	A16129G C16147a T16172C T16187C C16189T G16230A C16248T T16278C C16311T C16355T		15989-16410	N1a	Ricaut 2004a	EPT
			Altai Republic	Sebÿstei Valley	SEB 96 K1	T16093C A16129G T16187C C16189T A16203G T16223C G16230A T16231C T16278C C16291T T16304C C16311T		15989-16410	F2a	Ricaut 2004c	EPT
			Altai Republic	Sebÿstei Valley	SEB 96 K2	T16093C C16173T T16187C C16189T G16230A T16278C C16311T G16319A T16362C		15989-16410	D?	Ricaut 2004c	EPT
			Altai Republic	Ak-Alakha-1, Ukok Plateau	mound 1 burial 2	T16093C T16187C C16189T G16230A T16278C T16298C C16311T C16327T		16024-16422	C	Chikisheva 2007, Pilipenko 2015	EPT
			Altai Republic	Ak-Alakha-5, Ukok Plateau	mound 3 burial 1	A16129G T16187C C16189T G16230A C16239T T16278C C16311T G16319A T16362C		16024-16422	D	Chikisheva 2007	EPT
			Altai Republic	Ak-Alakha-5, Ukok Plateau	mound 4 burial 1	A16182c A16183c T16187C T16223C G16230A T16278C C16311T T16362C		16024-16422	U5 or J	Chikisheva 2007	EPT
			Altai Republic	Ak-Alakha-5, Ukok Plateau	mound 5	A16129G T16187C C16189T G16230A C16242T T16278C C16290T C16311T G16319A		16024-16422	A	Chikisheva 2007	EPT
			Altai Republic	Kuturguntas-1, Ukok Plateau	mound 1	A16129G T16187C C16189T T16223C G16230A T16278C C16311T		16024-16422	H?	Chikisheva 2007	EPT
			Altai Republic	Moinak-2, Ukok Plateau	mound 2 burial 1	A16129G T16187C C16189T G16230A T16278C A16316G T16362C		16024-16422	D	Chikisheva 2007	EPT
			Altai Republic	Ulandryk-1, Ulandryk valley	mound 14 burial 2	A16129G T16187C C16189T T16223C G16230A T16278C C16311T		16024-16422	H?	Chikisheva 2007	EPT
			Mongolia	Tsengel Khairkhan	TSK07.T1	T16093C A16129G T16187C C16189T G16230A C16242T C16290T G16319A		16051-16400	A	Gonzalez-Ruiz 2012	EPT
			Mongolia	Tsengel Khairkhan	TSK07.T2A	A16129G T16187C C16189T A16227G G16230A C16311T T16362C		16051-16400	G2	Gonzalez-Ruiz 2012	EPT
			Mongolia	Tsengel Khairkhan	TSK07.T2B	T16126C A16129G A16163G C16186T T16187C T16223C G16230A T16278C C16294T C16311T		16051-16400	T1	Gonzalez-Ruiz 2012	EPT
			Mongolia	Olon-Kurin-Gol Valley cemetery 6	OKG-6-2	A16129G T16187C C16189T T16217C T16223C G16230A T16278C C16311T		16005-16400	HV2	Pilipenko 2010	EPT
			Mongolia	Olon-Kurin-Gol Valley cemetery 6	OKG-6-3	A16129G T16187C C16189T T16217C T16223C G16230A T16278C C16311T		16005-16400	HV2	Pilipenko 2010	EPT
			Mongolia	Olon-Kurin-Gol Valley cemetery 10	OKG-10-1	T16086C A16129G T16187C C16192T T16223C G16230A C16256T C16270T T16278C T16304C C16311T A16399G		16005-16400	U5a1	Pilipenko 2010	EPT
			Mongolia	Baga Turgen Gol	BTG05.T1	A16129G T16187C C16189T G16230A T16278C C16311T G16319A T16362C		16051-16400	D	Gonzalez-Ruiz 2012	EPT
			Mongolia	Baga Turgen Gol	BTG05.T2	T16093C A16129G T16187C C16189T T16223C T16224C G16230A T16278C G16319A		16051-16400	K	Gonzalez-Ruiz 2012	EPT
			Mongolia	Baga Turgen Gol	BTG05.T8.1	A16129G T16187C C16189T C16192T T16223C G16230A C16256T C16270T T16278C T16304C C16311T A16399G		16051-16400	U5a1	Gonzalez-Ruiz 2012	EPT
			Mongolia	Baga Turgen Gol	BTG05.T8.3	A16129G T16187C C16189T G16230A C16239T T16243C T16278C C16311T G16319A T16362C		16051-16400	D	Gonzalez-Ruiz 2012	EPT
			Mongolia	Baga Turgen Gol	BTG06.T3	C16069T T16126C A16129G T16187C C16189T T16223C G16230A T16278C C16311T		16051-16400	J	Gonzalez-Ruiz 2012	EPT
			Mongolia	Baga Turgen Gol	BTG06.T8	A16129G T16187C C16189T G16230A C16239T T16243C T16278C C16311T G16319A T16362C		16051-16400	D	Gonzalez-Ruiz 2012	EPT
			Mongolia	Baga Turgen Gol	BTG06.T10A	A16129G T16172C T16187C C16189T T16223C G16230A T16278C		16051-16400	HV6	Gonzalez-Ruiz 2012	EPT
			Mongolia	Baga Turgen Gol	BTG06.T11A	T16093C A16129G T16187C C16189T T16223C T16224C G16230A T16278C G16319A		16051-16400	K	Gonzalez-Ruiz 2012	EPT
			Mongolia	Baga Turgen Gol	BTG06.T11B	T16093C A16129G T16187C C16189T T16223C T16224C G16230A T16278C G16319A		16051-16400	K	Gonzalez-Ruiz 2012	EPT
			Mongolia	Baga Turgen Gol	BTG06.T12	A16129G T16187C C16189T C16192T T16223C G16230A C16256T C16270T T16278C T16304C C16311T A16399G		16051-16400	U5a1	Gonzalez-Ruiz 2012	EPT
			Mongolia	Baga Turgen Gol	BTG06.T13	T16093C T16187C C16189T G16230A T16278C T16298C C16311T C16327T T16362C		16051-16400	C	Gonzalez-Ruiz 2012	EPT
	Iron Age Scythians	Asia	Russia	Rostov-on-Don	RD1	A16129G T16187C T16223C G16230A C16232a T16249C T16278C T16304C			F1b	Der Sarkissian 2011	EPT
			Russia	Rostov-on-Don	RD2	A16129G T16187C C16189T G16230A A16258G T16278C T16298C C16311T C16327T			C	Der Sarkissian 2011	EPT
			Russia	Rostov-on-Don	RD5	A16129G T16187C C16189T C16192T T16223C G16230A C16256T T16263C C16270T T16278C C16311T A16399G			U5a	Der Sarkissian 2011	EPT
			Russia	Rostov-on-Don	RD6	T16126C A16129G A16163G C16186T T16187C T16223C G16230A T16278C C16294T C16311T			T1a	Der Sarkissian 2011	EPT
			Russia	Rostov-on-Don	RD11	T16126C A16129G A16163G C16186T T16187C T16223C G16230A T16278C C16294T C16311T			T1a	Der Sarkissian 2011	EPT
			Russia	Rostov-on-Don	RD7	A16078G T16126C A16129G T16187C C16189T T16223C G16230A T16278C C16294T C16296T C16311T			T2	Der Sarkissian 2011	EPT
			Russia	Rostov-on-Don	RD8	A16129G T16187C C16189T G16230A T16278C C16290T C16311T G16319A T16362C			A4	Der Sarkissian 2011	EPT
			Russia	Rostov-on-Don	RD9	A16129G T16187C C16189T T16223C G16230A T16278C C16311T			H	Der Sarkissian 2011	EPT
			Russia	Rostov-on-Don	RD10	A16129G T16187C C16189T T16223C G16230A T16278C C16311T C16354T			H2a1	Der Sarkissian 2011	EPT
			Russia	Rostov-on-Don	RD12	A16129c T16187C T16223C G16230A T16278C C16311T T16362C			U2e	Der Sarkissian 2011	EPT
			Russia	Rostov-on-Don	RD13	A16129G T16187C C16189T G16230A T16278C C16311T T16362C			D	Der Sarkissian 2011	EPT
			Russia	Rostov-on-Don	RD14	T16086C T16187C C16189T G16230A T16278C C16311T G16391A			I3	Der Sarkissian 2011	EPT
			Russia	Rostov-on-Don	RD15	T16086C T16187C C16189T G16230A T16278C C16311T G16391A			I3	Der Sarkissian 2011	EPT
			Russia	Rostov-on-Don	RD16	A16129G T16187C C16189T C16192T T16223C G16230A C16256T C16270T T16278C			U5a	Der Sarkissian 2011	EPT
			Russia	Rostov-on-Don	RD17	A16129G T16187C C16189T G16230A C16239T T16243C T16278C C16311T G16319A T16362C			D4b1	Der Sarkissian 2011	EPT
			Russia	Nadezhdinka Volga Steppes Samara	I0247/SVP 56	16129G 16187C 16189T 16227G 16230A 16311T 16319A 16362C	C16519T		G2a4	Mathieson 2015	EPT
	Iberian Iron Age	Iberian Peninsula	Spain	Mas Castellar (Pontos) Girona Catalonia	1000012-2	T16126C A16129G T16187C T16223C G16230A T16278C C16311T		16022-16401	J*	Sampietro 2005	EPT
			Spain	Illa d’en Reixac (Ullastret) Girona Catalonia	UE 15112	A16129G T16187C C16189T T16223C G16230A C16256T C16270T T16278C C16311T		16022-16401	U5a	Sampietro 2005	EPT
			Spain	Illa d’en Reixac (Ullastret) Girona Catalonia	UE 1070	T16126C A16129G T16187C C16189T T16223C G16230A T16278C		16022-16401	H	Sampietro 2005	EPT
			Spain	Illa d’en Reixac (Ullastret) Girona Catalonia	15091	A16129G T16187C C16189T T16223C G16230A T16278C C16311T		16022-16401	H1	Sampietro 2005	EPT
			Spain	Illa d’en Reixac (Ullastret) Girona Catalonia	UE 15224	T16126C A16129G T16187C C16189T T16223C G16230A T16278C C16311T		16022-16401	H	Sampietro 2005	EPT
			Spain	Illa d’en Reixac (Ullastret) Girona Catalonia	UE 15078-1	A16129G T16187C C16189T T16223C T16224C G16230A T16278C		16022-16401	K*	Sampietro 2005	EPT
			Spain	Puig de Sant Andreu (Ullastret) Girona Catalonia	UE 14015	A16129G T16187C C16189T T16223C G16230A T16278C C16287T C16311T		16022-16401	H	Sampietro 2005	EPT
			Spain	Puig de Sant Andreu (Ullastret) Girona Catalonia	UE 14045	A16129G T16187C C16189T T16223C G16230A T16278C C16311T T16356C		16022-16401	U4	Sampietro 2005	EPT
			Spain	Puig de Sant Andreu (Ullastret) Girona Catalonia	N.I. 3967	T16126C A16129G T16187C C16189T T16223C G16230A T16278C C16311T		16022-16401	H	Sampietro 2005	EPT
			Spain	Puig de Sant Andreu (Ullastret) Girona Catalonia	N.I.1401	T16126C A16129G T16187C C16189T T16223C G16230A T16278C C16311T		16022-16401	H	Sampietro 2005	EPT
			Spain	Puig de Sant Andreu (Ullastret) Girona Catalonia	UE 14020	T16126C A16129G T16187C C16189T T16223C G16230A T16278C C16294T C16311T		16022-16401	T	Sampietro 2005	EPT
			Spain	Puig de Sant Andreu (Ullastret) Girona Catalonia	T.C. 4 E I-II	T16126C A16129G T16187C C16189T T16223C G16230A T16278C C16311T		16022-16401	H1	Sampietro 2005	EPT
			Spain	Puig de Sant Andreu (Ullastret) Girona Catalonia	UE 14015-1	A16129G T16187C C16189T T16223C G16230A T16278C C16311T T16362C		16022-16401	R0	Sampietro 2005	EPT
			Spain	Puig de Sant Andreu (Ullastret) Girona Catalonia	UE 14119	A16129G T16187C C16189T T16223C G16230A G16273A T16278C C16311T		16022-16401	H	Sampietro 2005	EPT
			Spain	Puig de Sant Andreu (Ullastret) Girona Catalonia	2002 Z13	A16129G T16187C C16189T T16223C G16230A C16270T T16278C A16281G C16311T		16022-16401	U5*	Sampietro 2005	EPT
			Spain	Puig de Sant Andreu (Ullastret) Girona Catalonia	3613	T16126C A16129G T16187C C16189T T16223C G16230A T16278C		16022-16401	H	Sampietro 2005	EPT
			Spain	Puig de Sant Andreu (Ullastret) Girona Catalonia	3615	T16126C A16129G T16187C C16189T T16223C G16230A T16278C C16311T		16022-16401	J*	Sampietro 2005	EPT
	Jutland Iron Age	Jutland Peninsula	Denmark	Bøgebjerggård	B4	A16129G T16187C C16189T T16223C G16230A T16278C C16311T		16063-16410	H	Melchior 2008a	CEPT/EPT
			Denmark	Bøgebjerggård	B6	A16129G T16187C C16189T T16223C G16230A T16278C C16311T		16063-16410	H	Melchior 2008a	CEPT/EPT
			Denmark	Bøgebjerggård	B1	T16187C C16189T G16230A T16278C C16311T G16391A		16063-16410	I	Melchior 2008a	CEPT/EPT
			Denmark	Bøgebjerggård	B5	T16187C C16189T G16230A T16278C T16304C C16311T G16391A		16063-16410	I	Melchior 2008a	CEPT/EPT
			Denmark	Bøgebjerggård	B2	T16126C A16129G T16187C C16189T T16223C G16230A T16278C C16311T C16355T T16362C		16063-16410	R0a	Melchior 2008a	CEPT/EPT
			Denmark	Bøgebjerggård	B3	A16129c T16187C T16223C G16230A T16278C C16311T T16362C	A16183c	16063-16410	U2e	Melchior 2008a	CEPT/EPT
			Denmark	Bøgebjerggård	B7	A16074G A16129G T16187C C16192T T16223C G16230A T16249C C16270T T16278C C16311T		16063-16410	U5b1	Melchior 2008a	CEPT/EPT
			Denmark	Simonsborg	Si2	A16129G T16187C T16223C G16230A T16278C C16311T		16063-16410	H	Melchior 2010	CEPT/EPT
			Denmark	Simonsborg	Si4	A16129G T16172C T16187C C16189T T16223C G16230A T16278C		16063-16410	H	Melchior 2010	CEPT/EPT
			Denmark	Simonsborg	Si6	T16093C A16129G T16187C C16189T C16221T T16223C G16230A T16278C C16311T		16063-16410	H	Melchior 2010	CEPT/EPT
			Denmark	Simonsborg	Si5	T16187C C16189T G16230A T16278C C16311T G16391A		16063-16410	I	Melchior 2010	CEPT/EPT
			Denmark	Simonsborg	Si8	A16129G T16187C C16189T C16192T T16223C G16230A C16270T T16278C T16304C C16311T		16063-16410	U5b	Melchior 2010	CEPT/EPT
			Denmark	Simonsborg	Si9	T16126C A16129G T16187C C16189T T16223C G16230A T16278C C16294T C16296T T16304C C16311T T16362C		16063-16410	T2b	Melchior 2010	CEPT/EPT
			Denmark	Skovgaarde	S4	A16129G T16187C C16189T T16223C G16230A T16278C		16063-16410	H	Melchior 2008a	CEPT/EPT
			Denmark	Skovgaarde	S5	A16129G A16162G T16187C C16189T T16223C G16230A C16266T T16278C C16311T G16319A		16063-16410	H	Melchior 2008a	CEPT/EPT
			Denmark	Skovgaarde	S6	A16129G T16187C C16189T T16223C G16230A T16278C A16299G C16311T		16063-16410	H	Melchior 2008a	CEPT/EPT
			Denmark	Skovgaarde	S14	A16129G T16187C C16189T T16223C G16230A T16263C T16278C C16311T G16319A		16063-16410	H	Melchior 2008a	CEPT/EPT
			Denmark	Skovgaarde	S3	A16129G T16187C C16189T T16223C G16230A T16278C T16304C C16311T		16063-16410	H5	Melchior 2008a	CEPT/EPT
			Denmark	Skovgaarde	S1	C16069T T16126C A16129G T16187C C16189T T16223C G16230A T16278C C16311T		16063-16410	J	Melchior 2008a	CEPT/EPT
			Denmark	Skovgaarde	S9	C16069T T16093C T16126C A16129G T16187C C16189T T16223C G16230A T16278C C16311T		16063-16410	J	Melchior 2008a	CEPT/EPT
			Denmark	Skovgaarde	S2	A16129G T16187C C16189T T16223C T16224C G16230A T16278C		16063-16410	K	Melchior 2008a	CEPT/EPT
			Denmark	Skovgaarde	S11	T16093C A16129G T16187C C16189T T16223C T16224C G16230A T16278C		16063-16410	K	Melchior 2008a	CEPT/EPT
			Denmark	Skovgaarde	S13	A16129G T16187C C16189T T16223C G16230A T16278C C16311T A16343G G16390A		16063-16410	U3a	Melchior 2008a	CEPT/EPT
			Denmark	Skovgaarde	S7	A16129G T16187C C16189T T16223C G16230A T16278C T16298C C16311T		16063-16410	V	Melchior 2008a	CEPT/EPT
	Kowalewko Oder Vistula Iron Age	Greater Poland	Poland	Kowalewko	PCA0001	A16129G T16187C C16189T T16223C G16230A T16278C C16292T C16311T		16000-16410	W	Stolarek et al. 2018	CEPT/EPT
			Poland	Kowalewko	PCA0002	A16129G T16187C C16189T T16223C G16230A T16278C C16311T		16000-16410	H28a1	Stolarek et al. 2018	CEPT/EPT
			Poland	Kowalewko	PCA0003	A16129G T16187C C16189T T16223C G16230A T16278C T16304C C16311T		16000-16410	H5a1	Stolarek et al. 2018	CEPT/EPT
			Poland	Kowalewko	PCA0004	A16129G T16187C C16189T T16223C G16230A T16278C C16311T A16343G G16390A		16000-16410	U3a1a1	Stolarek et al. 2018	CEPT/EPT
			Poland	Kowalewko	PCA0005	A16129G T16187C C16189T C16192T T16223C G16230A T16278C C16292T C16311T A16399G		16000-16410	U5b*	Stolarek et al. 2018	CEPT/EPT
			Poland	Kowalewko	PCA0006			16000-16410	U5a1d1	Stolarek et al. 2018	CEPT/EPT
			Poland	Kowalewko	PCA0007	A16129G T16187C C16189T T16223C G16230A T16278C C16292T C16311T		16000-16410	W1	Stolarek et al. 2018	CEPT/EPT
			Poland	Kowalewko	PCA0013			16000-16410	J1c3	Stolarek et al. 2018	CEPT/EPT
			Poland	Kowalewko	PCA0015	T16093C A16129G T16187C C16189T T16223C G16230A T16278C C16311T		16000-16410	H1f1a	Stolarek et al. 2018	CEPT/EPT
			Poland	Kowalewko	PCA0018	A16129G T16187C C16189T T16223C G16230A T16278C C16311T		16000-16410	HV18	Stolarek et al. 2018	CEPT/EPT
			Poland	Kowalewko	PCA0026	T16126C A16129G T16187C C16189T T16223C G16230A T16278C C16294T C16296T T16304C C16311T T16362C		16000-16410	T2b16	Stolarek et al. 2018	CEPT/EPT
			Poland	Kowalewko	PCA0027	A16129G A16162G T16187C C16189T T16223C G16230A T16278C C16311T		16000-16410	H1a	Stolarek et al. 2018	CEPT/EPT
			Poland	Kowalewko	PCA0028	A16129G T16187C C16189T T16223C G16230A T16278C C16311T A16343G G16390A		16000-16410	U3a1a	Stolarek et al. 2018	CEPT/EPT
			Poland	Kowalewko	PCA0029	A16129G T16187C C16189T T16223C G16230A G16255A T16278C C16311T		16000-16410	X2c1	Stolarek et al. 2018	CEPT/EPT
			Poland	Kowalewko	PCA0030	A16129G T16187C C16189T T16223C G16230A A16235G T16278C C16291T C16311T		16000-16410	H2a2b	Stolarek et al. 2018	CEPT/EPT
			Poland	Kowalewko	PCA0031	A16129G T16187C C16189T T16223C T16224C G16230A T16278C C16311T		16000-16410	K2a	Stolarek et al. 2018	CEPT/EPT
			Poland	Kowalewko	PCA0032	A16129G T16187C C16189T T16223C G16230A T16278C C16311T G16398A		16000-16410	T2n	Stolarek et al. 2018	CEPT/EPT
			Poland	Kowalewko	PCA0034	A16129G T16187C C16189T T16223C T16224C G16230A T16278C C16311T		16000-16410	K2a	Stolarek et al. 2018	CEPT/EPT
			Poland	Kowalewko	PCA0035/65	065 C16069T C16114T T16126C A16129G T16187C C16189T C16193T T16223C G16230A T16278C C16311T		16000-16410	J2b1a5	Stolarek et al. 2018	CEPT/EPT
			Poland	Kowalewko	PCA0036	A16129G T16187C C16189T C16192T T16223C G16230A C16270T T16278C C16311T		16000-16410	U5b1d1	Stolarek et al. 2018	CEPT/EPT
			Poland	Kowalewko	PCA0037	A16129G T16187C C16189T T16223C G16230A T16278C C16311T A16343G G16390A		16000-16410	T2e	Stolarek et al. 2018	CEPT/EPT
			Poland	Kowalewko	PCA0038			16000-16410	H1e1a	Stolarek et al. 2018	CEPT/EPT
			Poland	Kowalewko	PCA0040	A16129G T16187C C16189T T16223C G16230A T16278C C16311T G16391A		16000-16410	I4a	Stolarek et al. 2018	CEPT/EPT
			Poland	Kowalewko	PCA0041			16000-16410	N	Stolarek et al. 2018	CEPT/EPT
			Poland	Kowalewko	PCA0044	A16129G T16187C C16189T T16223C G16230A T16278C T16304C C16311T		16000-16410	H5a1	Stolarek et al. 2018	CEPT/EPT
			Poland	Kowalewko	PCA0045	A16129G T16187C C16189T C16192T T16223C G16230A C16270T T16278C C16311T		16000-16410	U5b1d	Stolarek et al. 2018	CEPT/EPT
			Poland	Kowalewko	PCA0046a_b	A16129G A16146G T16187C C16189T T16223C G16230A T16278C C16311T T16342C		16000-16410	U8a1a1b	Stolarek et al. 2018	CEPT/EPT
			Poland	Kowalewko	PCA0047	A16129G T16187C C16189T T16223C G16230A T16278C T16304C C16311T C16380T		16000-16410	H5a1	Stolarek et al. 2018	CEPT/EPT
			Poland	Kowalewko	PCA0049	A16129G A16162G T16187C C16189T T16223C G16230A T16278C C16311T		16000-16410	H1a	Stolarek et al. 2018	CEPT/EPT
			Poland	Kowalewko	PCA0050	A16129G T16187C C16189T T16223C G16230A T16278C C16311T C16320T		16000-16410	H1e1a	Stolarek et al. 2018	CEPT/EPT
			Poland	Kowalewko	PCA0051_a_b			16000-16410	K2a	Stolarek et al. 2018	CEPT/EPT
			Poland	Kowalewko	PCA0052	A16129G T16187C C16189T T16223C G16230A C16256T C16270T T16278C C16311T A16399G		16000-16410	U5a1a1	Stolarek et al. 2018	CEPT/EPT
			Poland	Kowalewko	PCA0053	A16129G T16187C C16189T T16223C T16224C G16230A T16278C C16311T		16000-16410	K1b2a	Stolarek et al. 2018	CEPT/EPT
			Poland	Kowalewko	PCA0054			16000-16410	U3a1a	Stolarek et al. 2018	CEPT/EPT
			Poland	Kowalewko	PCA0056	T16126C A16129G T16187C C16189T T16223C G16230A T16278C C16294T C16296T T16304C C16311T		16000-16410	T2b6a	Stolarek et al. 2018	CEPT/EPT
			Poland	Kowalewko	PCA0057	C16069T T16092C T16126C A16129G T16187C C16189T T16223C G16230A C16261T T16278C C16311T		16000-16410	J1c7a	Stolarek et al. 2018	CEPT/EPT
			Poland	Kowalewko	PCA0059	A16129G T16187C C16189T T16223C T16224C G16230A T16278C C16311T		16000-16410	K2a	Stolarek et al. 2018	CEPT/EPT
			Poland	Kowalewko	PCA0060	A16129G T16187C C16189T C16192T T16223C G16230A C16270T T16278C C16311T		16000-16410	U5b1d1	Stolarek et al. 2018	CEPT/EPT
			Poland	Kowalewko	PCA0061	A16129G T16187C C16189T T16223C G16230A T16278C C16311T		16000-16410	H1ak	Stolarek et al. 2018	CEPT/EPT
			Poland	Kowalewko	PCA0062	A16129G T16187C C16189T T16223C G16230A T16278C C16311T T16356C		16000-16410	U4a2	Stolarek et al. 2018	CEPT/EPT
			Poland	Kowalewko	PCA0063	A16129G T16187C C16189T T16223C G16230A T16278C C16311T		16000-16410	H2a5	Stolarek et al. 2018	CEPT/EPT
			Poland	Kowalewko	PCA0066	A16129G T16187C C16189T T16223C G16230A T16278C C16311T		16000-16410	H2a5	Stolarek et al. 2018	CEPT/EPT
	Masłomęcz Vistula Bug Iron Age	Podlasie	Poland	Masłomęcz	PCA0088	A16129G T16187C C16189T T16223C G16230A T16278C C16311T A16343G G16390A		16000-16410	U3a1a	This study	CEPT/EPT
			Poland	Masłomęcz	PCA0089	C16069T T16126C A16129G T16187C C16189T T16223C G16230A T16278C C16311T		16000-16410	J1c3	This study	CEPT/EPT
			Poland	Masłomęcz	PCA0090	A16129G T16187C C16189T T16223C G16230A T16278C C16311T A16343G G16390A		16000-16410	U3a1a	This study	CEPT/EPT
			Poland	Masłomęcz	PCA0091	A16129G T16187C C16189T C16192T T16223C G16230A C16256T C16270T T16278C C16311T T16362C A16399G		16000-16410	U5a1b3	This study	CEPT/EPT
			Poland	Masłomęcz	PCA0092	A16129G T16187C C16189T T16223C G16230A T16278C C16311T		16000-16410	H16	This study	CEPT/EPT
			Poland	Masłomęcz	PCA0093	T16126C A16129G A16163G T16187C C16189T T16223C G16230A T16278C C16294T C16311T		16000-16410	T1a9	This study	CEPT/EPT
			Poland	Masłomęcz	PCA0094	A16129G T16187C C16189T T16223C G16230A T16278C T16298C C16311T		16000-16410	HV0f	This study	CEPT/EPT
			Poland	Masłomęcz	PCA0095	A16129G T16187C C16189T T16223C T16224C G16230A T16278C A16293G C16311T		16000-16410	H11a1	This study	CEPT/EPT
			Poland	Masłomęcz	PCA0096	A16129G C16179T T16187C C16189T T16223C G16230A T16278C C16311T T16356C		16000-16410	U4c1	This study	CEPT/EPT
			Poland	Masłomęcz	PCA0097	T16126C A16129G T16187C C16189T T16223C G16230A T16278C C16294T C16296T C16311T		16000-16410	T2a1a	This study	CEPT/EPT
			Poland	Masłomęcz	PCA0098	A16129G T16187C C16189T T16223C G16230A T16278C C16311T		16000-16410	H1e2	This study	CEPT/EPT
			Poland	Masłomęcz	PCA0099	A16129G T16187C C16189T T16223C G16230A T16278C C16311T		16000-16410	H1cg	This study	CEPT/EPT
			Poland	Masłomęcz	PCA0100	A16129G T16187C C16189T T16223C G16230A T16278C T16298C C16311T		16000-16410	HV0f	This study	CEPT/EPT
			Poland	Masłomęcz	PCA0101	A16129G C16168T T16187C C16189T C16192T T16223C G16230A C16256T C16261T C16270T T16278C T16304C C16311T		16000-16410	U5a2b3	This study	CEPT/EPT
			Poland	Masłomęcz	PCA0102	A16129G T16187C C16189T T16223C T16224C G16230A T16278C C16311T		16000-16410	K1c1	This study	CEPT/EPT
			Poland	Masłomęcz	PCA0103	A16129G T16187C C16189T T16223C G16230A T16278C C16311T C16354T		16000-16410	H2a1a	This study	CEPT/EPT
			Poland	Masłomęcz	PCA0104	A16129G A16162G T16187C C16189T T16223C G16230A T16278C C16311T		16000-16410	H1a3	This study	CEPT/EPT
			Poland	Masłomęcz	PCA0105	C16114a A16129G T16187C C16189T C16192T T16223C G16230A C16256T C16270T T16278C C16294T C16311T		16000-16410	U5a2a1	This study	CEPT/EPT
			Poland	Masłomęcz	PCA0106	T16126C A16129G T16187C C16189T T16223C G16230A T16278C C16294T C16296T T16304C C16311T A16399G		16000-16410	T2b	This study	CEPT/EPT
			Poland	Masłomęcz	PCA0107	A16129G T16187C C16189T C16192T T16223C G16230A C16256T C16270T T16278C C16291T C16311T T16362C A16399G		16000-16410	U5a1b1e	This study	CEPT/EPT
			Poland	Masłomęcz	PCA0108	T16126C A16129G C16147T T16187C C16189T T16223C G16230A T16278C C16294T C16296T T16297C T16304C C16311T		16000-16410	T2b23	This study	CEPT/EPT
			Poland	Masłomęcz	PCA0109	A16129G T16187C C16189T T16223C T16224C G16230A C16261T T16278C C16311T		16000-16410	K1a27	This study	CEPT/EPT
			Poland	Masłomęcz	PCA0110	A16129G C16167T T16187C C16189T T16223C G16230A T16278C C16294T T16304C C16311T		16000-16410	H5e1b	This study	CEPT/EPT
			Poland	Masłomęcz	PCA0111	T16086C A16129G C16147a A16164G C16168T T16172C T16187C C16189T T16223C G16230A C16248T T16278C C16311T C16320T C16355T		16000-16410	N1a1a1a2	This study	CEPT/EPT
			Poland	Masłomęcz	PCA0112	T16126C A16129G T16187C C16189T T16223C G16230A T16278C C16294T C16296T C16311T		16000-16410	T2b2b	This study	CEPT/EPT
			Poland	Masłomęcz	PCA0113	A16129G T16187C C16189T T16223C G16230A T16278C T16298C C16311T		16000-16410	V	This study	CEPT/EPT
			Poland	Masłomęcz	PCA0114	A16129G T16187C C16189T T16223C G16230A C16261T T16278C C16311T		16000-16410	H7a1a	This study	CEPT/EPT
References
Bramanti et al. 2009	Bramanti B, Thomas MG, Haak W, Unterlaender M, Jores P, Tambets K, Antanaitis-Jacobs I, Haidle MN, Jankauskas R, Kind CJ, Lueth F, Terberger T, Hiller J, Matsumura S, Forster P, Burger J. Genetic discontinuity between local hunter-gatherers and central Europe's first farmers. Science. 2009; 326(5949):137-140.
Brotherton et al. 2013	Brotherton P, Haak W, Templeton J, Brandt G, Soubrier J, Adler CJ, Richards SM, Der Sarkissian C, Ganslmeier R, Friederich S, Dresely V, van Oven M, Kenyon R, Van der Hoek MB, Korlach J, Luong K, Ho SYW, Quintana-Murci L, Behar DM, Meller H, Alt KW, Cooper A, & The Genographic Consortium. Neolithic mitochondrial haplogroup H genomes and the genetic origins of modern Europeans. Nat Commun. 2013; 4…
Chandler et al. 2005	Chandler H, Sykes B, J. Zilhão. Using ancient DNA to examine genetic continuity at the Mesolithic-Neolithic transition in Portugal. in Arias P, Ontañón R, García-Moncó C (eds.), Actas dell III Congreso del Neolítico en la Península Ibérica, Santander, Monografías del Instituto internacional de Investigaciones Prehistóricas de Cantabria 1 2005: 781-786.
Chandler 2003	Chandler, H. Using Ancient DNA to Link Culture and Biology in Human Populations (University of Oxford, 2003).
Der Sarkissian et al. 2013	Der Sarkissian C, Balanovsky O, Brandt G, Khartanovich V, Buzhilova A, Koshel S, V Zaporozhchenko, Gronenborn D, Moiseyev V, Kolpakov E, Shumkin V, Alt KW, E Balanovska E, Cooper A, Haak W, The Genographic Consortium. Ancient DNA Reveals Prehistoric Gene-Flow From Siberia in the Complex Human Population History of North East Europe. PLoS Genet. 2013; 9(2):e1003296s.
Fu et al. 2013	Fu Q, Mittnik A, Johnson PLF, Bos K, Lari M, Bollongino R, Sun C, Giemsch L, Schmitz R, Burger J, Ronchitelli AM, Martini F, Cremonesi RG, Svoboda J, Bauer P, Caramelli D, Castellano S, Reich D, Pääbo S, Krause J. A revised timescale for human evolution based on ancient mitochondrial genomes. Curr Biol. 2013; http://dx.doi.org/10.1016/j.cub.2013.02.044
Gamba et al. 2012	Gamba C, Fernández E, Tirado M, Deguilloux MF, Pemonge MH, Utrilla P, Edo M, Molist M, Rasteiro R, Chikhi L, Arroyo-Pardo E. Ancient DNA from an Early Neolithic Iberian population supports a pioneer colonization by first farmers. Mol Ecol. 2012;21(1):45-56.
Haak et al. 2010	Haak W, Balanovsky O, Sanchez JJ, Koshel S, Zaporozhchenko V, Adler CJ, Der Sarkissian CS, Brandt G, Schwarz C, Nicklisch N, Dresely V, Fritsch B, Balanovska E, Villems R, Meller H, Alt KW, Cooper A; Members of the Genographic Consortium. Ancient DNA from European early neolithic farmers reveals their near eastern affinities. PLoS Biol. 2010; 8(11):e1000536.
Haak et al. 2008	Haak W, Brandt G, de Jong HN, Meyer C, Ganslmeier R, Heyd V, Hawkesworth C, Pike AW, Meller H, Alt KW. Ancient DNA, Strontium isotopes, and osteological analyses shed light on social and kinship organization of the Later Stone Age. Proc Natl Acad Sci U S A. 2008; 105(47):18226-18231.
Haak et al. 2005	Haak W, Forster P, Bramanti B, Matsumura S, Brandt G, Tänzer M, Villems R, Renfrew C, Gronenborn D, Alt KW, Burger J. Ancient DNA from the first European farmers in 7500-year-old Neolithic sites. Science. 2005; 310(5750):1016-1018.
Hervella 2010	Hervella M. Variación temporal del ADNmt en Poblaciones de la Cornisa Cantábrica. Contribución del ADN antiguo (University of the Basque Country, 2010)
Hervella et al. 2012	Hervella M, Izagirre N, Alonso S, Fregel R, Alonso A, Cabrera VM, de la Rúa C. Ancient DNA from Hunter-Gatherer and Farmer Groups from Northern Spain Supports a Random Dispersion Model for the Neolithic Expansion into Europe. PLoS one. 2012; 7(4):e34417.
Keyser et al. 2009	Keyser C, Bouakaze C, Crubézy E, Nikolaev VG, Montagnon D, Reis T, Ludes B. Ancient DNA provides new insights into the history of south Siberian Kurgan people. Hum Genet. 2009; 126(3):395-410.
Krause et al. 2010	Krause J, Briggs AW, Kircher M, Maricic T, Zwyns N, Derevianko A, Pääbo S. A complete mtDNA genome of an early modern human from Kostenki, Russia. Curr Biol. 2010; 20(3):231-236.
Lacan 2011	Lacan M. La Néolithisation du bassin méditerranéen: Apports de l'ADN ancien (University of Toulouse, 2011)
Lacan et al. 2011a	Lacan M, Keyser C, Ricaut FX, Brucato N, Duranthon F, Guilaine J, Crubézy E, Ludes B. Ancient DNA reveals male diffusion through the Neolithic Mediterranean route. Proc Natl Acad Sci U S A. 2011; 108(24):9788-9791.
Lacan et al. 2011b	Lacan M, Keyser C, Ricaut FX, Brucato N, Tarrús J, Bosch A, Guilaine J, Crubézy E, Ludes B. Ancient DNA suggests the leading role played by men in the Neolithic dissemination. Proc Natl Acad Sci U S A. 2011; 108(45):18255-18259.
Lalueza-Fox et al. 2004	Lalueza-Fox C, Sampietro ML, Gilbert MT, Castri L, Facchini F, Pettener D, Bertranpetit J. Unravelling migrations in the steppe: mitochondrial DNA sequences from ancient central Asians. Proc Biol Sci. 2004; 271(1542):941-947.
Malmström et al. 2009	Malmström H, Gilbert MT, Thomas MG, Brandström M, Storå J, Molnar P, Andersen PK, Bendixen C, Holmlund G, Götherström A, Willerslev E. Ancient DNA reveals lack of continuity between neolithic hunter-gatherers and contemporary Scandinavians. Curr Biol. 2009; 19(20):1758-1762.
Sánchez-Quinto et al. 2012	Sánchez-Quinto F, Schroeder H, Ramirez O, Avila-Arcos MC, Pybus M, Olalde I, Velazquez AM, Marcos ME, Encinas JM, Bertranpetit J, Orlando L, Gilbert MT, Lalueza-Fox C. Genomic Affinities of Two 7,000-Year-Old Iberian Hunter-Gatherers. Curr Biol. 2012; 22(16):1494-1499.
Skoglound et al. 2012	Skoglund P, Malmström H, Raghavan M, Storå J, Hall P, Willerslev E, Gilbert MTP, Götherström A, Jakobsson M. Origins and Genetic Legacy of Neolithic Farmers and Hunter-Gatherers in Europe. Science. 2012; 336(6080):466-469.
Stolarek et al. 2018	Stolarek I, Juras A, Handschuh L, Marcinkowska-Swojak M, Philips A, Zenczak M, Debski A, Kocka-Krenz H, Piontek J, Kozlowski P, Figlerowicz M 2018. A mosaic genetic structure of the human population living in the South Baltic region during the Iron Age. Sci Rep 8: 2455. doi: 10.1038/s41598-018-20705-6

## Sheet: S8
Table S8. Haplogroups frequency profile of Central/North Europe ancient populations and present-day Central European Metapopulation (CEM)
Population	Abbreviation	n	Other	H	H5	HV	HV0	V	I	J	K	N	N1a	R	T1	T2	U	U2	U3	U4	U5a	U5b	U8	W	X
Hunter-Gatherer Central and North	HGCN	23	0	0	0	0	0	0	0	0	0	0	0	4.347826087	0	0	17.39130435	4.347826087	0	8.695652174	17.39130435	43.47826087	4.347826087	0	0	Bramanti et al. 2009, Fu et al 2013, Bollongino 2013, Szécsényi-Nagy et al. 2015, Gamba 2014
Starčevo culture	STA	44	0	4.545454545	2.272727273	0	2.272727273	6.818181818	0	11.36363636	27.27272727	0	6.818181818	0	2.272727273	20.45454545	0	0	2.272727273	2.272727273	0	0	0	4.545454545	6.818181818	Szécsényi-Nagy et al. 2015
Linearbandkeramik culture in Transdanubia	LBKT	39	0	25.64102564	5.128205128	2.564102564	0	2.564102564	0	7.692307692	12.82051282	0	10.25641026	0	2.564102564	25.64102564	0	2.564102564	0	0	2.564102564	0	0	0	0	Szécsényi-Nagy et al. 2015
Linearbandkeramik culture in Central Europe	LBK	102	0	16.66666667	0	4.901960784	0	4.901960784	0	11.76470588	19.60784314	0	12.74509804	0	0	21.56862745	0	0	0.9803921569	0	1.960784314	0.9803921569	0	2.941176471	0.9803921569	Haak et al. 2005, Haak et al. 2010, Brotherton et al. 2013, Brandt et al. 2013
Rössen culture	RSC	17	0	17.64705882	11.76470588	0	23.52941176	5.882352941	0	0	11.76470588	0	5.882352941	0	0	11.76470588	0	0	0	0	0	5.882352941	0	0	5.882352941	Brandt et al. 2013, Brotherton et al. 2013, Lee 2014
Schöninger group	SCG	33	0	15.15151515	0	3.03030303	0	0	0	15.15151515	30.3030303	0	3.03030303	0	0	12.12121212	0	0	0	0	0	6.060606061	3.03030303	9.090909091	3.03030303	Brandt et al. 2013, Brotherton et al. 2013
Baalberge culture	BAC	19	0	26.31578947	0	5.263157895	0	0	0	5.263157895	10.52631579	0	5.263157895	0	5.263157895	21.05263158	0	0	0	0	0	5.263157895	5.263157895	0	10.52631579	Brandt et al. 2013, Brotherton et al. 2013
Salzmünde culture	SMC	29	0	13.79310345	17.24137931	3.448275862	0	3.448275862	0	20.68965517	10.34482759	0	6.896551724	0	0	6.896551724	0	0	10.34482759	0	0	3.448275862	0	0	3.448275862	Brandt et al. 2013, Brotherton et al. 2013
Bernburg culture	BEC	17	0	17.64705882	5.882352941	0	0	5.882352941	0	0	17.64705882	0	0	0	0	11.76470588	0	0	0	0	11.76470588	17.64705882	0	5.882352941	5.882352941	Brandt et al. 2013
Corded Ware culture	CWC	44	0	20.45454545	2.272727273	0	2.272727273	0	2.272727273	9.090909091	13.63636364	0	0	0	6.818181818	11.36363636	0	2.272727273	0	6.818181818	9.090909091	4.545454545	0	2.272727273	6.818181818	Haak et al. 2008, Brandt et al. 2013, Brotherton et al. 2013
Bell Beaker culture	BBC	35	0	31.42857143	8.571428571	0	0	0	2.857142857	2.857142857	5.714285714	0	0	0	5.714285714	5.714285714	0	2.857142857	0	5.714285714	14.28571429	5.714285714	0	8.571428571	0	Brandt et al. 2013, Brotherton et al. 2013
Unetice Culture	UC	94	0	18.08510638	3.191489362	2.127659574	0	3.191489362	12.76595745	6.382978723	7.446808511	0	0	1.063829787	2.127659574	6.382978723	1.063829787	6.382978723	0	1.063829787	12.76595745	3.191489362	3.191489362	4.255319149	5.319148936	Brandt et al. 2013, Brotherton et al. 2013
Jutland Iron Age	JIA	24	0	37.5	4.166666667	0	0	4.166666667	2017-12-05	8.333333333	8.333333333	0	0	4.166666667	0	4.166666667	0	4.166666667	4.166666667	0	0	8.333333333	0	0	0	Melchior 2008a, Melchior 2010
Central European Metapopulation	CEM	1901-05-14	2017-02-02	44.6	2017-01-04	0.6	0.4	2017-03-04	2017-01-08	8	2017-05-04	0.6	0.8	0.4	2017-01-06	2017-07-06	0.8	1	2017-01-02	2017-04-04	2017-05-06	3	0.8	2017-02-08	2017-01-06	Baasner and Madea 2000, Baassner et al. 1998, Brandstätter et al. 2006, Garcia et al. 2011, Hofmann et al. 1997, Lutz et al. 1998, Pfeiffer et al. 2001, Pfeiffer et al. 1999, Poetsch et al. 2004, Richards et al. 1996, Tetzlaff et al. 2007, Malyarchuk et al. 2006, Richards et al. 2000, Vanecek et al. 2004, Grzybowski et al. 2007, Malyarchuk et al. 2002, Richards et al. 2000, Brandstätter et al. 20…
Oder Vistula Iron Age	Kow-OVIA	37	0	21.62162162	8.108108108	0	0	0	2.702702703	8.108108108	10.81081081	2.702702703	0	0	0	10.81081081	0	0	8.108108108	2.702702703	5.405405405	8.108108108	2.702702703	5.405405405	2.702702703	Stolarek et al. 2018, Juras 2014
Oder Vistula Iron Age males	Kow-OVIA-M	14	0	35.71428571	0	0	0	0	7.142857143	7.142857143	0	7.142857143	0	0	0	7.142857143	0	0	0	7.142857143	0	14.28571429	7.142857143	7.142857143	0	Stolarek et al. 2018
Oder Vistula Iron Age females	Kow-OVIA-F	17	0	5.882352941	17.64705882	0	0	0	0	0	23.52941176	0	0	0	0	17.64705882	0	0	17.64705882	0	5.882352941	5.882352941	0	5.882352941	0	Stolarek et al. 2018
Vistula Bug Iron Age	Mas-VBIA	25	0	28	4	0	4	4	0	4	8	0	4	0	4	16	0	0	4	4	16	0	0	0	0	This study

## Sheet: S9
Table S9. Haplogroups frequency profile of European / West Asian ancient populations
Population	Other	Asian	N	N1a	I	W	X	R	HV	V/HV0	H	H5	T	T1	T2	J	U	U2	U3	U4	U5a	U5b	U8	K
HGCN	0	0	0	0	0	0	0	4.347826087	0	0	0	0	0	0	0	0	17.39130435	4.347826087	0	8.695652174	17.39130435	43.47826087	4.347826087	0
HGSW	0	0	15.38461538	0	0	0	0	0	0	0	38.46153846	0	0	0	0	0	0	0	0	7.692307692	0	38.46153846	0	0
HGE	0	21.42857143	0	0	0	0	0	0	0	0	7.142857143	0	0	0	0	0	0	21.42857143	0	28.57142857	21.42857143	0	0	0
STA	0	0	0	6.818181818	0	4.545454545	6.818181818	0	0	9.090909091	4.545454545	2.272727273	0	2.272727273	20.45454545	11.36363636	0	0	2.272727273	2.272727273	0	0	0	27.27272727
LBKT	0	0	0	10.25641026	0	0	0	0	2.564102564	2.564102564	25.64102564	5.128205128	0	2.564102564	25.64102564	7.692307692	0	2.564102564	0	0	2.564102564	0	0	12.82051282
LBK	0	0	0	12.74509804	0	2.941176471	0.9803921569	0	4.901960784	4.901960784	16.66666667	0	0	0	21.56862745	11.76470588	0	0	0.9803921569	0	1.960784314	0.9803921569	0	19.60784314
RSC	0	0	0	5.882352941	0	0	5.882352941	0	0	29.41176471	17.64705882	11.76470588	0	0	11.76470588	0	0	0	0	0	0	5.882352941	0	11.76470588
SCG	0	0	0	3.03030303	0	9.090909091	3.03030303	0	3.03030303	0	15.15151515	0	0	0	12.12121212	15.15151515	0	0	0	0	0	6.060606061	3.03030303	30.3030303
BAC	0	0	0	5.263157895	0	0	10.52631579	0	5.263157895	0	26.31578947	0	0	5.263157895	21.05263158	5.263157895	0	0	0	0	0	5.263157895	5.263157895	10.52631579
SMC	0	0	0	6.896551724	0	0	3.448275862	0	3.448275862	3.448275862	13.79310345	17.24137931	0	0	6.896551724	20.68965517	0	0	10.34482759	0	0	3.448275862	0	10.34482759
BEC	0	0	0	0	0	5.882352941	5.882352941	0	0	5.882352941	17.64705882	5.882352941	0	0	11.76470588	0	0	0	0	0	11.76470588	17.64705882	0	17.64705882
CWC	0	0	0	0	2.272727273	2.272727273	6.818181818	0	0	2.272727273	20.45454545	2.272727273	0	6.818181818	11.36363636	9.090909091	0	2.272727273	0	6.818181818	9.090909091	4.545454545	0	13.63636364
BBC	0	0	0	0	2.857142857	8.571428571	0	0	0	0	31.42857143	8.571428571	0	5.714285714	5.714285714	2.857142857	0	2.857142857	0	5.714285714	14.28571429	5.714285714	0	5.714285714
UC	0	0	0	0	12.76595745	4.255319149	5.319148936	1.063829787	2.127659574	3.191489362	18.08510638	3.191489362	0	2.127659574	6.382978723	6.382978723	1.063829787	6.382978723	0	1.063829787	12.76595745	3.191489362	3.191489362	7.446808511
PWC	0	0	0	0	0	0	0	0	10.52631579	5.263157895	0	0	0	0	5.263157895	0	0	0	0	42.10526316	15.78947368	15.78947368	0	5.263157895
CAR	0	0	16.66666667	0	0	0	5.555555556	0	0	0	27.77777778	0	0	0	11.11111111	0	0	0	0	0	0	5.555555556	0	33.33333333
NPO	0	0	0	0	0	0	0	0	0	5.882352941	70.58823529	0	0	0	0	0	0	0	0	0	17.64705882	5.882352941	0	0
NBQ	0	0	0	0	2.325581395	0	2.325581395	0	2.325581395	0	44.18604651	0	0	0	2.325581395	4.651162791	25.58139535	0	0	0	0	6.976744186	0	9.302325581
TRB	0	0	0	0	0	0	0	0	0	0	10	0	0	0	30	20	0	0	0	0	10	20	0	10
TRE	0	0	0	0	0	0	13.79310345	0	0	10.34482759	20.68965517	0	0	0	6.896551724	20.68965517	3.448275862	0	0	0	3.448275862	13.79310345	0	6.896551724
BAS	0	9.090909091	0	0	0	0	0	0	0	0	9.090909091	0	0	9.090909091	9.090909091	0	0	9.090909091	0	27.27272727	18.18181818	0	0	9.090909091
BAK	0	0	0	0	2017-12-05	0	0	0	2017-12-05	0	2017-12-05	0	0	25	2017-12-05	0	0	0	0	0	2017-12-05	2017-12-05	0	0
RRBP	0	0	0	5.454545455	0	0	3.636363636	0	0	3.636363636	36.36363636	0	3.636363636	0	0	10.90909091	1.818181818	0	0	1.818181818	0	12.72727273	0	20
MIR	0	0	0	0	0	0	8.695652174	0	0	0	30.43478261	0	0	0	13.04347826	17.39130435	0	0	4.347826087	0	0	0	0	26.08695652
DIA	0	0	0	0	2017-12-05	0	0	4.166666667	0	4.166666667	37.5	4.166666667	0	0	4.166666667	8.333333333	0	4.166666667	4.166666667	0	0	8.333333333	0	8.333333333
SIA	0	0	0	0	0	7.407407407	0	3.703703704	0	11.11111111	44.44444444	0	0	3.703703704	3.703703704	7.407407407	0	0	0	3.703703704	3.703703704	3.703703704	0	7.407407407
SCY	0	37.5	0	0	2017-12-05	0	0	0	0	0	2017-12-05	0	0	2017-12-05	2017-06-25	0	0	2017-06-25	0	0	2017-12-05	0	0	0
SSP	0	46.15384615	0	3.846153846	0	0	0	0	11.53846154	0	7.692307692	0	0	3.846153846	0	3.846153846	0	0	0	0	11.53846154	0	0	11.53846154
YAM	2.43902439	0	0	2.43902439	2.43902439	7.317073171	2.43902439	0	0	0	21.95121951	0	4.87804878	9.756097561	9.756097561	2.43902439	4.87804878	2.43902439	0	4.87804878	17.07317073	0	0	4.87804878
Mas-VBIA	0	0	0	4	0	0	0	0	0	8	28	4	0	4	16	4	0	0	4	4	16	0	0	8
Kow-OVIA	0	0	2.702702703	0	2.702702703	5.405405405	2.702702703	0	0	0	21.62162162	8.108108108	0	0	10.81081081	8.108108108	0	0	8.108108108	2.702702703	5.405405405	8.108108108	2.702702703	10.81081081
Kow-OVIA-M	0	0	7.142857143	0	7.142857143	7.142857143	0	0	0	0	35.71428571	0	0	0	7.142857143	7.142857143	0	0	0	7.142857143	0	14.28571429	7.142857143	0
Kow-OVIA-F	0	0	0	0	0	5.882352941	0	0	0	0	5.882352941	17.64705882	0	0	17.64705882	0	0	0	17.64705882	0	5.882352941	5.882352941	0	23.52941176

## Sheet: S10
Table S10. Haplogroups frequency profile of 73 extant European, Near Eastern and Nort African populations
Region	Country	Population	Abbreviation	n	Other	Asia	Africa	N1a	I	I1	W	X	HV	HV0/V	H	H5	T1	T2	J	U	U2	U3	U4	U5a	U5b	U8	K	Reference
Africa, east	Egypt	Egypt	EGY	491	18.7373	0.610998	21.7923	1.01833	1.42566	0.610998	1.01833	0.610998	4.07332	0.407332	15.2749	0.407332	5.29532	6.10998	8.75764	2.64766	0.610998	3.25866	1.01833	0.610998	1.01833	0.203666	4.48065	Krings et al. 1999 (87), Rowold et al. 2007 (115), Saunier et al. 2009 (265), Stevanovich et al. 2003 (24)
Africa, north	Libya	Libya	LIB	269	10.7807	0	27.5093	0.371747	0.371747	0	0	2.23048	1.11524	7.80669	15.6134	1.48699	1.48699	4.46097	9.66543	4.83271	0.371747	2.23048	0.371747	1.48699	1.85874	0.743494	5.20446	Fadhlaoui-Zid et al. 2011 (269)
Africa, north	Morocco	Morocco	MOR	836	8.37321	0	20.5742	0	0	0	0.598086	2.51196	2.03349	7.41627	26.9139	1.19617	0.717703	4.1866	4.66507	9.80861	0.478469	0.956938	0.717703	1.31579	2.63158	0.119617	4.78469	Brakez et al. 2001 (50), Falachi et al. 2006 (52), Harich et al. 2010 (81), Plaza et al. 2003 (18), Rando et al. 1998 (32), Rhouda et al. 2009 (547), Turchi et al. 2009 (56)
Africa, north	Tunisia	Tunisia	TUN	387	7.75194	0.516796	28.1654	0	0	0.258398	0	0.775194	3.10078	3.87597	25.8398	2.32558	3.10078	3.61757	4.65116	7.49354	0.258398	0.516796	0.516796	1.03359	1.55039	2.06718	2.58398	Cherni et al. 2005 (47), Cherni et al. 2009 (201), Loueslati et al. 2006 (29), Plaza et al. 2003 (47), Turchi et al. 2009 (63)
Africa, north	Algeria, Egypt, Libya, Mali, Morocco, Tunisia	Berber	BER	939	9.47817	0.212993	24.8136	0	0	0.106496	0.319489	1.27796	1.27796	7.45474	30.3514	0.958466	3.72737	1.49095	4.36635	6.28328	0.319489	1.49095	0.319489	0.106496	2.02343	0.212993	3.40788	Cherni et al. 2005 (47), Cherni et al. 2009 (19), Corte-Real et al. 1996 (85), Coudray et al. 2008 (294), Ennafaa et al. 2011 (80), Fadhlaoui-Zid et al. 2004 (153), Gonzalez et al. 2006 (1), Loueslati et al. 2006 (30), Ottoni et al. 2009 (129), Pereira et al. 2010 (20), Pinto et al. 1996 (18), Plaza et al. 2003 (4), Rando et al. 1998 (59)
Asia, central	Kazakhstan	Kazakhstan	KAZ	457	8.75274	53.3917	0	1.53173	0.437637	0.437637	1.31291	0.218818	1.96937	0.656455	11.3786	1.09409	1.31291	3.06346	2.407	1.09409	1.96937	0.218818	1.96937	3.50109	1.31291	0.875274	1.09409	Comas et al. 1998 (55), Comas et al. 2004 (20), Gokcumen et al. 2008 (136), Irwin et al. 2010 (246)
Asia, central	Kyrgyzstan	Kyrgyzstan	KYR	351	14.245	56.6952	0	0	0.569801	0.569801	1.4245	0.2849	1.9943	0.569801	8.83191	0.569801	1.4245	0.2849	3.4188	0.854701	1.1396	0.569801	3.1339	1.4245	1.1396	0.2849	0.569801	Comas et al. 1998 (93), Comas et al. 2004 (20), Irwin et al. 2010 (238)
Asia, central	China, Mongolia	Mongolians	MON	387	17.0543	72.3514	0	0.258398	0	0	0.258398	0	0.516796	0	2.32558	0.516796	0.258398	0.516796	2.58398	0.258398	0	0	0.775194	0.258398	0.775194	0	1.29199	Derenko et al. 2007 (45), Gokcumen et al. 2008 (90), Kolman et al. 1996 (98), Kong et al. 2003 (91), Yao et al. 2002b (15), Yao et al. 2004 (48)
Asia, central	Tajikistan	Tajikistan	TAJ	292	8.21918	37.3288	0	0	0	0.342466	6.16438	0	0.684932	0.342466	13.0137	1.71233	4.45205	2.73973	2.39726	7.53425	1.71233	2.05479	1.36986	5.47945	1.71233	0	2.73973	Comas et al. 2004 (20), Derenko et al. 2007 (44), Irwin et al. 2010 (228)
Asia, central	Turkmenistan	Turkmenistan	TUK	352	12.2159	33.2386	0	0.568182	0.568182	0.284091	1.42045	1.70455	1.42045	0.284091	21.875	1.70455	1.42045	4.26136	6.81818	1.70455	1.98864	0.568182	2.84091	1.70455	0.568182	0	2.84091	Chaix et al. 2007 (51), Comas et al. 2004 (20), Irwin et al. 2010 (240), Quintana-Murci et al. 2004 (41)
Asia, central	Uzbekistan	Uzbekistan	UZB	485	15.2577	31.9588	0.412371	0.206186	0.618557	1.4433	1.64948	1.23711	2.26804	0.824742	17.3196	1.64948	2.26804	4.12371	4.53608	2.06186	2.26804	1.03093	2.68041	1.64948	1.64948	0	2.8866	Chaix et al. 2007 (40), Comas et al. 2004 (40), Devor et al. 2009 (47), Irwin et al. 2010 (316), Quintana-Murci et al. 2004 (42)
Asia, east	China	China	CHI	3014	35.6005	63.2714	0	0	0	0	0.066357	0	0.066357	0	0.398142	0.0995355	0.0995355	0	0.165893	0.0331785	0.165893	0	0.0331785	0	0	0	0	Betty et al. 1996 (20), Chen et al. 2008 (106), Irwin et al. 2009 (351), Kivisild et al. 2002 (69), Li et al. 2007 (821), Liu et al. 2010 (102), Nishimaki et al. 1999 (118), Oota et al. 2002 (153), Qian et al. 2001 (95), Tajima et al. 2004 (60), Wen et al. 2004 (495), Yao et al. 2002a (261), Yao et al. 2002b (288), Yao et al. 2003 (75)
Asia, east	Japan	Japan	JAP	1723	29.4254	68.8334	0.116077	0	0	0	0.0580383	0	0.0580383	0.116077	1.33488	0	0	0	0	0	0	0	0	0	0	0.0580383	0	Abe et al. 1998 (13), Horai et al. 1996 (61), Imaizumi et al. 2002 (158), Koyama et al. 2002 (50), Mabuchi et al. 2007 (122), Maruyama et al. 2003 (211), Nishimaki et al. 1999 (149), Oota et al. 2002 (66), Tajima et al. 2004 (230), Tanaka et al. 2004 (663)
Asia, east	Korea	Korea	KOR	811	23.7978	75.9556	0	0	0	0	0.123305	0	0	0.123305	0	0	0	0	0	0	0	0	0	0	0	0	0	Derenko et al. 2007 (102), Horai et al. 1996 (64), Lee et al. 2006 (581), Pfeiffer et al. 1998 (60), Torroni et al. 1994 (4)
Asia, east	Taiwan	Taiwan	TAI	313	25.8786	73.8019	0	0	0	0	0	0	0	0	0.319489	0	0	0	0	0	0	0	0	0	0	0	0	Horai et al. 1996 (66), Melton et al. 1998 (27), Sykes et al. 1995 (34), Tajima et al. 2003 (180), Torroni et al. 1994 (6)
Asia, north	Russia	Khants, Mansi	KHA	277	3.2491	34.296	0	0.361011	0	0	0	0	0	0.361011	13.7184	0.361011	3.97112	0.722022	14.0794	8.30325	1.44404	0	12.2744	5.41516	0	0	1.44404	Derbeneva et al. 2002 (98), Pimenoff et al. 2008 (169), Voevoda et al. unpublished (10)
Asia, north	Russia	Yakuts, Yukaghir	YAK	900	2.66667	89.1111	0	0	0	0	0.777778	0	1	0.111111	1.77778	0	0	1.44444	1.77778	0	0	0	0.888889	0	0.222222	0	0.222222	Crubézy et al. 2010 (155), Derenko et al. 2007 (35), Fedorova et al. 2003 (187), Pakendorf et al. 2003 (308), Puzyrev et al. 2003 (83), Volodko et al. 2008 (132)
Asia, north	Russia	Koryaks	KOY	273	13.5531	86.4469	0	0	0	0	0	0	0	0	0	0	0	0	0	0	0	0	0	0	0	0	0	Rubisz 2007 (16), Schnurr et al. 1999 (147), Tajima et al. 2004 (110)
Asia, north	Russia	Buryats	BUR	744	9.00538	74.328	0	0.403226	0.268817	0	0.268817	0.268817	0.94086	0.134409	5.37634	0.268817	0.537634	0.94086	1.20968	0.537634	0.268817	0	0.672043	1.6129	0.537634	0.403226	2.01613	Derenko et al. 2000 (38), Derenko et al. 2003 (85), Derenko et al. 2007 (290), Pakendorf et al. 2003 (123), Shimada et al. 2002 (122), Starikovskaya et al. 2005 (25), Tajima et al. 2004 (61)
Asia, north	Russia	Tuvinians	TUV	470	4.68085	83.1915	0	0	0.851064	0	0.425532	0	0.425532	0	2.34043	0.212766	0	2.34043	2.12766	0	0.212766	1.2766	0.425532	0	1.48936	0	0	Derenko et al. 2000 (36), Derenko et al. 2003 (137), Derenko et al. 2007 (102), Pakendorf et al. 2006 (56), Starikovskaya et al. 2005 (94), Tonks et al. unpublished (45)
Asia, north	Russia	Altaians	ALT	467	9.42184	60.8137	0	0.856531	0.642398	0.214133	0	2.14133	0.214133	0.642398	6.85225	0.642398	1.49893	0.214133	2.35546	0.642398	2.35546	0.856531	5.13919	1.49893	0.856531	0.214133	1.92719	Derenko et al. 2003 (107), Derenko et al. 2007 (212), Phillips-Krawczak et al. 2006 (61), Shields et al. 1993 (16), Starikovskaya et al. 2005 (71)
Asia, north	Russia	Evenks	EVE	325	1.23077	94.7692	0	0	0	0	0	0	0	0	2.76923	0	0	0	0.615385	0	0	0	0	0	0	0	0.615385	Derenko et al. 2007 (114), Kaessmann et al. 2002 (47), Pakendorf et al. 2006 (71), Pakendorf et al. 2007 (22), Starikovskaya et al. 2005 (71)
Asia, north	Russia	Ossetians	OSS	305	14.0984	3.93443	0.655738	0	0.983607	0.327869	2.29508	2.95082	2.95082	1.31148	25.5738	0.655738	4.2623	2.29508	16.0656	5.57377	3.60656	3.27869	0	4.91803	1.96721	0	2.29508	Kaldma et al. unpublished (199), Richards et al. 2000 (106)
Asia, north	Russia	Russia	RUS	1768	5.65611	2.0362	0.169683	0.339367	0.452489	1.58371	1.75339	1.3009	1.75339	4.18552	36.3122	4.92081	2.71493	6.50452	7.80543	1.58371	1.41403	1.13122	3.84615	7.69231	2.54525	0.622172	3.67647	Balanovsky et al. unpublished (295), Belyaeva et al. 2003 (158), Grzybowski et al. 2007 (156), Kornienko et al. unpublished (124), Malyarchuk and Derenko 2001 (50), Malyarchuk et al. 2002 (197), Malyarchuk et al. 2004 (324), Morozova et al. unpublished (316), Orekov et al. 1999 (102), Richards et al. 2000 (25), Rubisz 2007, 2010 (21)
Asia, southeast	Malaysia	Malaysia	MAY	255	48.6275	45.098	1.56863	0	0.392157	0	0	0.392157	0	0	1.96078	0.392157	0	0.392157	0	0	1.17647	0	0	0	0	0	0	Tajima et al. 2004 (52), Wong et al. 2007 (203)
Asia, southeast	Thailand	Thailand	THA	725	45.3793	53.7931	0.137931	0	0	0	0.275862	0	0	0	0.137931	0	0	0	0	0	0.137931	0	0.137931	0	0	0	0	Fucharon et al. 2001 (215), Oota et al. 2001 (292), Yao et al. 2002b (32), Zimmermann et al. 2009 (186)
Asia, southeast	Vietnam	Vietnam	VIE	258	43.4109	55.814	0	0	0	0	0.387597	0	0	0	0	0	0	0	0	0	0.387597	0	0	0	0	0	0	Irwin et al. 2007 (170), Li et al. 2007 (68), Oota et al. 2002 (20)
Asia, southwest	Armenia	Armenia	ARM	220	8.63636	0.454545	0	0.909091	0.454545	0.909091	0.909091	3.63636	5.90909	0	27.7273	1.36364	5.45455	5	9.54545	6.81818	0.909091	5	4.09091	2.27273	1.36364	1.36364	7.27273	Richards et al. 2000 (191), Schönberg et al. 2011 (29)
Asia, southwest	Azerbaijan	Azerbaijan	AZE	116	8.62069	6.03448	0	0	2.58621	0	2.58621	3.44828	6.03448	2.58621	22.4138	0.862069	4.31034	9.48276	6.03448	8.62069	0.862069	3.44828	3.44828	4.31034	0	0	4.31034	Quintana-Murci et al. 2004 (40), Richards et al. 2000 (48), Schönberg et al. 2011 (28)
Asia, southwest	Georgia	Georgia	GEO	261	16.4751	1.91571	0	0	0	0.383142	3.06513	2.68199	3.83142	0.383142	18.3908	1.53257	4.5977	8.81226	3.06513	4.5977	1.14943	4.5977	8.42912	3.06513	1.14943	0	11.8774	Alfonso-Sánchez et al. 2006 (48), Comas et al. 2000 (45), Quintana-Murci et al. 2004 (18), Reidla unpublished (124), Schönberg et al. 2011 (26)
Asia, southwest	Iran	Iran	IRA	646	15.1703	3.09598	1.39319	0.309598	1.70279	0.619195	2.01238	2.16718	8.04954	0.619195	16.5635	0.928793	3.25077	4.33437	14.2415	10.8359	0.928793	2.47678	1.54799	2.47678	0.773994	0.464396	6.03715	Comas et al. 2004 (19), Metspalu et al. 2004 (434), Nasidze et al. 2008 (77), Quintana-Murci et al. 2004 (74), Richards et al. 2000 (12), Schönberg et al. 2011 (30)
Asia, southwest	Iraq	Iraq	IRQ	424	15.566	1.17925	7.54717	0	0.471698	0.471698	2.12264	1.17925	9.19811	0.235849	14.6226	2.59434	5.42453	3.53774	13.2075	7.31132	0.943396	4.95283	2.83019	1.17925	0.235849	0	5.18868	Al-Zahery et al. 2003 & Al-Zahery et al. 2011 (308), Richards et al. 2000 (116)
Asia, southwest	Jordan	Jordan	JOR	183	10.929	0.546448	13.6612	0	0.546448	1.0929	1.0929	1.0929	6.01093	0	23.4973	1.63934	0.546448	6.55738	6.01093	3.82514	1.0929	14.7541	1.63934	0.546448	0	0.546448	4.37158	Gonzalez et al. 2008 (145), Rowold et al. 2007 (38)
Asia, southwest	Kuwait	Kuwait	KUW	350	31.4286	1.71429	9.71429	0.571429	0.857143	0.857143	1.42857	2.57143	2.28571	0	9.42857	0.571429	2.57143	4	16	7.14286	0.857143	1.71429	1.42857	0.857143	0.571429	0.857143	2.57143	Scheible et al. 2011 (350)
Asia, southwest	Lebanon	Lebanon	LEB	787	10.5464	1.65184	1.77891	0.127065	1.27065	0.381194	1.90597	2.03304	3.68488	2.03304	31.2579	2.41423	5.71792	4.57433	7.87802	4.7014	0.762389	4.95553	1.39771	1.65184	0.508259	0.508259	8.25921	Haber et al. 2011 (787)
Asia, southwest	Israel	Palestinians	PAL	409	20.5379	1.46699	11.2469	0.488998	0.244499	0	0.977995	1.95599	1.95599	0.488998	24.6944	2.68949	2.68949	5.13447	9.53545	3.91198	0.244499	2.44499	0.733496	0.733496	0.977995	0	6.84597	Amar et al. 2007 (295), Di Rienzo and Wilson 1991 (8), Richards et al. 2000 (106)
Asia, southwest	Israel, Lebanon, Syria	Druze	DRZ	354	8.19209	0	2.54237	0	2.82486	0.564972	1.12994	14.9718	5.9322	0.564972	29.096	0.282486	4.80226	0.847458	4.80226	7.62712	0.564972	0.564972	0	0.847458	0	0.847458	12.9944	Macaulay et al. 1999 (45), Shlush et al. 2008 (309)
Asia, southwest	Oman, Qatar, United Arab Emirates	Oman, Qatar, United Arab Emirates	UAE	546	22.5275	1.4652	17.2161	0.3663	0.915751	1.64835	2.9304	0.915751	5.49451	0.18315	10.2564	0.18315	0.915751	2.38095	11.9048	5.12821	5.86081	1.8315	0.915751	0.3663	0.18315	0	6.41026	Alshamali et al. 2008 (235), Rowold et al. 2007 (311)
Asia, southwest	Saudi Arabia	Saudi Arabia	SAU	551	30.3085	0.907441	9.80036	2.35935	0.544465	0.362976	1.08893	2.72232	0.907441	0	8.89292	0.362976	2.17786	3.99274	20.8711	5.80762	0.907441	2.35935	0.544465	0.362976	0.362976	0.362976	3.99274	Abu-Amero et al. 2008 (551)
Asia, southwest	Syria	Syria	SYR	118	11.8644	0.847458	5.9322	0	0	0	2.54237	0.847458	2.54237	2.54237	24.5763	1.69492	3.38983	8.47458	8.47458	10.1695	0.847458	5.08475	2.54237	1.69492	0	0	5.9322	Richards et al. 2000 (69), Vernesi et al. 2001 (49)
Asia, southwest	Turkey	Turkey	TUR	463	11.0151	6.47948	1.2959	0.431965	0.863931	0.647948	1.94384	3.23974	4.75162	0.647948	28.5097	2.37581	2.80778	4.31965	8.85529	5.61555	1.2959	3.67171	1.94384	1.72786	1.2959	0.647948	5.61555	Calafell et al. 1996 (28), Comas et al. 1996 (45), Di Benedetto et al. 2001 (72), Kivisild et al. 2002 (5), Mergen et al. 2005 (75), Quintana-Murci et al. 2004 (48), Richards et al. 1996 (22), Richards et al. 2000 (143), Schönberg et al. 2011 (25)
Asia, southwest	Yemen	Yemen	YEM	394	19.5431	0.253807	34.5178	2.28426	0.253807	0	0.507614	1.01523	2.03046	0	6.34518	0	2.03046	2.53807	15.2284	3.04569	1.26904	0.761421	1.01523	0.507614	0	0.253807	6.59898	Cherný et al. 2008 (184), Kivisild et al. 2004 (113), Non et al. 2011 (50), Rowold et al. 2007 (47)
Europe, central	Austria	Austria	AUS	374	1.06952	0.534759	0	0.534759	1.06952	0	1.3369	1.3369	0.802139	1.87166	41.1765	3.74332	4.0107	8.02139	8.82353	1.06952	1.87166	0.802139	4.54545	6.14973	2.40642	0.26738	8.55615	Brandstätter et al. 2007 (259), Handt et al. 1994 (16), Parson et al. 1998 (99)
Europe, central	France	France	FRA	1216	3.28947	0.411184	0.904605	0.246711	1.15132	0.904605	1.89145	0.904605	2.05592	5.01645	41.1184	3.125	1.89145	6.16776	7.64803	0.986842	1.5625	1.06908	2.46711	3.78289	4.27632	0.411184	8.71711	Dubut et al. 2004 (203), Garcia et al. 2011 (33), Richard et al. 2007 (866), Richards et al. 2000 (71), Rousselet and Mangin 1998 (43)
Europe, central	Germany	Germany	GER	2490	3.45382	0.803213	0.281124	0.120482	1.48594	0.60241	1.72691	1.28514	0.481928	3.9759	40.0803	4.77912	2.81124	7.79116	9.03614	0.60241	1.04418	1.1245	2.89157	5.1004	3.73494	0.240964	6.54618	Baasner and Madea 2000 (100), Baassner et al. 1998 (50), Brandstätter et al. 2006 (95), Garcia et al. 2011 (11), Hofmann et al. 1997 (66), Lutz et al. 1998 (200), Pfeiffer et al. 2001 (1197), Pfeiffer et al. 1999 (109), Poetsch et al. 2004 (299), Richards et al. 1996 (155), Tetzlaff et al. 2007 (208)
Europe, central	Switzerland	Switzerland	SWZ	225	2.66667	0	0.888889	0	0.888889	0	1.77778	0.444444	0.444444	4.88889	43.1111	4.44444	2.22222	9.33333	11.5556	0	0.888889	0.888889	3.11111	4	2.66667	0.444444	5.33333	Dimo-Simonin et al. 2000 (151), Pult et al. 1994 (74)
Europe, east	Belorussia	Belorussia	BEL	350	3.71429	1.71429	0	0	1.14286	0.571429	3.71429	0.285714	2	6	35.4286	3.71429	2.28571	5.14286	8.85714	5.42857	2.28571	2	3.14286	6.57143	2.57143	1.14286	2.28571	Balanovsky et al. unpublished (259), Belyaeva et al. 2003 (91),
Europe, east	Czech Republic	Czech Republic	CZE	351	7.40741	0.569801	0.2849	0.569801	1.1396	1.7094	1.1396	1.9943	1.7094	2.849	36.1823	3.9886	3.9886	7.69231	9.97151	0.2849	1.1396	1.7094	2.2792	7.12251	2.5641	0.2849	3.4188	Malyarchuk et al. 2006 (177), Richards et al. 2000 (83), Vanecek et al. 2004 (91)
Europe, east	Hungary	Hungary	HUN	367	3.81471	1.3624	0.27248	0	1.3624	0.544959	5.17711	1.08992	0.817439	4.90463	35.6948	3.54223	2.45232	8.71935	10.0817	0.817439	0.817439	0.544959	3.26975	3.54223	3.81471	0.544959	6.81199	Bogácsi-Szabó et al. 2005 (73), Irwin et al. 2006 (201), Tömöry et al. 2007 (93)
Europe, east	Poland	Poland	POL	883	1.812	1.01925	0.11325	0.226501	1.24575	0.679502	3.62401	1.92525	1.01925	4.86976	39.4111	4.53001	2.15176	6.90827	7.92752	0.453001	1.24575	0.679502	5.20951	6.00227	4.07701	0.906002	3.96376	Grzybowski et al. 2007 (411), Malyarchuk et al. 2002 (435), Richards et al. 2000 (37)
Europe, east	Slovakia	Slovakia	SVK	581	2.23752	1.54905	0.344234	0.344234	0.860585	2.0654	2.0654	1.0327	1.89329	3.27022	38.0379	4.99139	1.20482	8.0895	8.60585	0.688468	0.860585	0.860585	5.50775	5.16351	6.0241	0.516351	3.78657	Lehocký et al. 2008 (374), Malyarchuk et al. 2008 (207)
Europe, east	Slovenia	Slovenia	SLO	358	2.23464	0.837989	0	0.558659	2.23464	0.558659	2.23464	1.11732	1.11732	4.7486	36.3128	8.10056	2.51397	6.42458	9.77654	0.837989	1.11732	1.67598	2.7933	6.98324	1.95531	0.558659	5.30726	Malyarchuk et al. 2003 (102), Metspalu et al. unpublished (128), Zupanic Pajnic et al. 2004 (128)
Europe, east	Ukraine	Ukraine	UKR	346	3.75723	0.867052	0.289017	0	0.578035	1.15607	2.60116	0.867052	3.46821	4.33526	36.9942	2.02312	2.89017	8.3815	8.09249	0.289017	1.7341	0.867052	5.78035	6.06936	3.75723	0.289017	4.91329	Balanovsky et al. unpublished (328), Malyarchuk and Derenko 2001 (18)
Europe, north	Denmark	Denmark	DEN	224	2.23214	0	0.446429	0.892857	1.78571	0.446429	0.892857	0.892857	0	3.57143	45.9821	1.33929	1.33929	5.80357	13.3929	0.446429	2.67857	0	2.23214	4.46429	1.33929	0.892857	8.92857	Mikkelsen et al. 2010 (191), Richards et al. 1996 (33)
Europe, north	Estonia	Estonia	EST	262	1.52672	0	0	1.14504	0	1.14504	3.05344	0.763359	0.763359	1.52672	41.9847	3.81679	1.52672	7.63359	10.687	0.381679	1.52672	0.763359	5.72519	9.16031	4.19847	0.763359	1.9084	Lappalainen et al. 2008 (117), Richards et al. 2000 (97), Sajantila et al. 1995 (28), Sajantila et al. 1996 (20)
Europe, north	Finland	Finland	FIN	971	0.92688	1.95675	0	0.30896	2.05973	2.16272	9.57775	1.33883	0	7.31205	34.0886	2.26571	1.95675	2.36869	5.87024	0.205973	0.61792	0	1.13285	6.07621	14.6241	0.61792	4.53141	Finnilä et al. 2001 (189), Hedmann et al. 2007 (196), Kittles et al. 1999 (74), Lahermo et al. 1996 (32), Meinilä et al. 2001 (401), Richards et al. 1996 (29), Sajantila et al. 1995 (50)
Europe, north	Iceland	Iceland	ICE	998	2.40481	0.501002	0.200401	0	1.1022	2.80561	0.501002	1.50301	3.60721	2.10421	34.0681	3.60721	0.501002	10.1202	13.7275	0.300601	0	2.40481	2.80561	5.21042	2.50501	0.200401	9.81964	Helgason et al. 2000 (394), Helgason et al. 2003 (551), Richards et al. 1996 (14), Sajantila et al. 1995 (39)
Europe, north	Latvia	Latvia	LAT	412	1.45631	0.485437	0	0	0.242718	4.36893	4.12621	0.242718	2.18447	2.6699	34.9515	7.03883	1.69903	6.31068	6.06796	1.21359	3.64078	2.18447	8.73786	7.28155	2.6699	0	2.42718	Lappalainen et al. 2008 (114), Pliss et al. 2006 (298)
Europe, north	Lithuania	Lithuania	LIT	342	5.84795	0.292398	0	0.877193	0.584795	2.63158	2.04678	0.877193	0.877193	4.97076	42.9825	2.33918	3.21637	7.01754	6.43275	0.584795	0	1.16959	3.80117	6.72515	4.67836	0.584795	1.46199	Kasperavicuite et al. 2004 (179), Lappalainen et al. 2008 (163)
Europe, north	Norway	Norway	NOR	628	3.02548	0.477707	0.318471	0.318471	1.75159	0.159236	1.75159	0.477707	0.159236	3.82166	42.6752	3.02548	0.955414	7.64331	10.5096	0.955414	0.159236	1.27389	2.70701	5.41401	6.05096	0.955414	5.41401	Helgason et al. 2001 (323), Opdal et al. 1998 (215), Passarino et al. 2002 (74), Richards et al. 2000 (16)
Europe, north	Sweden	Sweden	SWE	637	0.784929	1.72684	0.627943	0	2.66876	0.156986	1.25589	1.25589	0.470958	5.02355	43.6421	2.1978	2.66876	4.08163	7.69231	1.0989	0.784929	0.627943	2.98273	5.96546	6.12245	1.72684	6.43642	Kittles et al. 1999 (28), Lappalainen et al. 2008 (295), Sajantila et al. 1996 (32), Tillmar et al. 2010 (282)
Europe, south	Italy	Italy	ITA	2799	6.85959	0.285816	0.785995	0.107181	0.96463	0.428725	1.89353	2.00071	2.85816	3.28689	36.263	3.92997	3.32262	8.25295	8.11004	2.2508	1.60772	2.1079	1.89353	3.32262	1.3219	0.464452	7.68131	Achilli et al. 2007 (315), Babalini et al. 2005 (200), Bini et al. 2003 (99), Cali et al. 2001 (106), Falachi et al. 2006 (61), Forster et al. 2002 (159), Francalacci et al. 1996 (49), Messina et al. 2010 (124), Mogentale-Profizi et al. 2001 (68), Ottoni et al. 2009 (340), Pichler et al. 2006 (217), Richards et al. 2000 (138), Stencio et al. 1996 (70), Tagliabracci et al. 2001 (83), Thomas et al.…
Europe, south	Portugal	Portugal	POR	1448	2.83149	0.0690608	6.35359	0.138122	0.89779	1.31215	1.79558	2.07182	0.0690608	4.76519	41.8508	2.07182	3.24586	6.28453	6.83702	2.83149	1.24309	0.89779	1.72652	2.27901	4.21271	0.138122	6.07735	Corte-Real et al. 1996 (54), Gonzalez et al. 2003 (299), Pereira et al. 2004 (548), Pereira et al. 2010 (285), Prieto et al. 2011 (232), Richards et al. 1996 (30)
Europe, south	Spain	Spain	SPA	2506	4.78851	0.478851	2.43416	0	0.75818	0.359138	1.39665	1.71588	0.718276	7.46209	41.5004	2.63368	2.11492	6.42458	6.6241	1.51636	1.15722	1.35674	1.9154	2.47406	5.58659	0.239425	6.34477	Alvarez et al. 2007 (265), Álvarez-Iglesias et al. 2009 (515), Casas et al. 2006 (108), Cordoso et al. 2010 (60), Corte-Real et al. 1996 (41), Corte-Real et al. 1996 & Richards et al. 1996 (30), Crespillo et al. 2000 (118), Falachi et al. 2006 (133), Garcia et al. 2011 (131), Gonzalez et al. 2003 (43), Larruga et al. 2001 (149), Maca-Meyer et al. 2003 (160), Picornell et al. 2005 (183), Pinto et …
Europe, south	Spain	Basques	BAS	618	1.77994	0	0.323625	0	0.485437	0.161812	1.13269	2.26537	0.809061	7.9288	46.2783	2.75081	1.45631	5.98706	7.60518	1.2945	0.970874	0.323625	0.809061	0.647249	11.0032	0.647249	5.33981	Alfonso-Sánchez et al. 2008 (55), Alvarez et al. 2007 (15), Bertranpetit et al. 1995 (45), Cardoso et al. 2011 (108), Corte-Real et al. 1996 & Richards et al. 1996 (61), Garcia et al. 2011 (230), Prieto et al. 2011 (54), Richards et al. 2000 (50)
Europe, southeast	Albania, Macedonia	Albania, Macedonia	ALB	326	4.60123	0.306748	0.306748	0.306748	0.613497	1.22699	2.45399	1.84049	0.920245	3.37423	43.865	3.98773	4.29448	5.52147	7.05521	2.14724	1.84049	0.613497	2.45399	4.90798	1.53374	0.613497	5.21472	Belledi et al. 2000 (42), Bosch et al. 2006 (79), Kouvatsi et al. 2001 (17), Zimmermann et al. 2007 (188)
Europe, southeast	Bosnia Herzegovina, Croatia, Serbia	Bosnia Herzegovina, Croatia, Serbia	BOS	614	3.4202	0.651466	0.488599	0.977199	2.443	0.814332	2.9316	0.814332	1.14007	4.72313	38.1107	7.65472	1.79153	4.39739	8.30619	0.814332	0.814332	0.814332	4.88599	5.86319	2.9316	0.325733	4.88599	Babalini et al. 2005 (96), Harvey et al. unpublished (275), Malyarchuk et al. 2003 (141), Zgonjanin et al. 2010 (102)
Europe, southeast	Bulgaria	Bulgaria	BUL	989	3.94338	0.808898	0.303337	0.606673	1.11223	0.303337	2.52781	1.82002	3.74115	3.53893	38.6249	3.23559	4.65116	4.65116	7.68453	2.12336	1.31446	2.02224	3.94338	4.44894	2.42669	0.404449	5.7634	Calafell et al. 1996 (29), Karachanak et al. 2011 (850), Richards et al. 2000 (110)
Europe, southeast	Greece	Greece	GRE	996	7.02811	0.401606	0.100402	0.301205	1.00402	1.00402	1.30522	4.21687	2.71084	1.80723	36.747	3.71486	3.51406	6.62651	9.53815	2.10843	0.702811	3.81526	2.61044	2.71084	2.51004	0.401606	5.12048	Bosch et al. 2006 (25), Forster et al. 2002 (82), Irwin et al. 2006 (300), Kouvatsi et al. 2001 (52), Martinez et al. 2008 (178), Richards et al. 2000 (125), Vernesi et al. 2001 (48), Villems unpublished (186)
Europe, southeast	Romania	Romania	ROM	196	5.61224	0.510204	0	0.510204	0	0.510204	3.06122	2.55102	2.55102	3.57143	32.6531	6.12245	6.12245	5.10204	11.2245	0.510204	1.53061	1.02041	2.55102	4.59184	4.08163	0	5.61224	Bosch et al. 2006 (105), Richards et al. 2000 (91)
Europe, west	England, Wales	England, Wales	ENG	2333	1.58594	0.12859	0.171453	0.171453	2.52893	1.45735	1.15731	1.6288	0.0428633	3.17188	40.6772	4.07201	1.6288	6.17231	11.5302	2.27175	1.45735	0.600086	2.18603	4.88641	4.2006	0.428633	7.84398	Garcia et al. 2011 (9), Piercy et al. 1993 (96), Richards et al. 1996 (157), Richards et al. 2000 (24), Sykes 2006 & Helgason et al. 2001 (1963), Tonks et al. unpublished (84)
Europe, west	Scotland	Scotland	SCO	1853	1.9428	0.377766	0	0.0539665	3.07609	1.02536	0.593632	2.48246	0.1619	2.96816	41.0146	3.07609	2.15866	5.88235	12.7361	2.21263	1.18726	1.07933	2.80626	3.88559	4.20939	0.215866	6.85375	Goodacre et al. 2005 (108), Sykes 2006 & Goodacre et al. 2005 (374), Sykes 2006 & Helgason et al. 2001 (1281), Tonks et al. unpublished (90)
Europe, west	Ireland	Ireland	IRE	299	0.668896	0.334448	0	0	2.67559	0.334448	2.34114	0.668896	1.33779	5.68562	42.8094	1.33779	1.33779	5.35117	10.7023	0.334448	1.33779	1.00334	1.33779	3.34448	5.01672	0	12.0401	McEvoy et al. 2004 (299)
Europe, central	Poland	Oder Vistula Iron Age	Kow-OVIA	37	2.702702703	0	0	0	2.702702703	0	5.405405405	2.702702703	0	0	21.62162162	8.108108108	0	10.81081081	8.108108108	0	0	8.108108108	2.702702703	5.405405405	8.108108108	2.702702703	10.81081081	Juras 2014, Stolarek et al. 2018
Europe, central north	Denmark	Jutland Iron Age	JIA	24	4.16667	0	0	0	12.5	0	0	0	0	4.16667	37.5	4.16667	0	4.16667	8.33333	0	4.16667	4.16667	0	0	8.33333	0	8.33333	Melchior 2008a, Melchior 2010
Europe, central east	Poland	Vistula Bug Iron Age	Mas-VBIA	25	0	0	0	4	0	0	0	0	0	8	28	4	4	16	4	0	0	4	4	16	0	0	8	This study
References
Abe et al. 1998	Abe S, Usami S, Shinkawa H, Weston MD, Overbeck LD, Hoover DM, Kenyon JB, Horai S, Kimberling WJ. Phylogenetic analysis of mitochondrial DNA in Japanese pedigrees of sensorineural hearing loss associated with the A1555G mutation from Swanetia. Eur J Hum Genet. 1998; 6(6):563-569.
Abu-Amero et al. 2008	Abu-Amero KK, Larruga JM, Cabrera VM, González AM. Mitochondrial DNA structure in the Arabian Peninsula. BMC Evol Biol. 2008; 8:45.
Achilli et al. 2007	Achilli A, Olivieri A, Pala M, Metspalu E, Fornarino S, Battaglia V, Accetturo M, Kutuev I, Khusnutdinova E, Pennarun E, Cerutti N, Di Gaetano C, Crobu F, Palli D, Matullo G, Santachiara-Benerecetti AS, Cavalli-Sforza LL, Semino O, Villems R, Bandelt HJ, Piazza A, Torroni A Mitochondrial DNA variation of modern Tuscans supports the near eastern origin of Etruscans. Am J Hum Genet. 2007; 80(4):759…
Alfonso-Sánchez et al. 2006	Alfonso-Sánchez MA, Martı´nez-Bouzas C, Castro A, Pen˜ a JA, Ferna´ndez- Fernández I, Herrera RJ, de Pancorbo MM Sequence polymorphisms of the mtDNA control region in a human isolate: The Georgians from Swanetia. J Hum Genet. 2006; 51(5):429-439.
Alfonso-Sánchez et al. 2008	Alfonso-Sánchez MA, Cardoso S, Martínez-Bouzas C, Peña JA, Herrera RJ, Castro A, Fernández-Fernández I, De Pancorbo MM. Mitochondrial DNA haplogroup diversity in Basques: a reassessment based on HVI and HVII polymorphisms. Am J Hum Biol. 2008; 20(2):154-164.
Alshamali et al. 2008	Alshamali F, Brandstätter A, Zimmermann B, Parson W. Mitochondrial DNA control region variation in Dubai, United Arab Emirates. Forensic Sci Int Genet. 2008; 2(1):e9-10.
Alvarez et al. 2007	Alvarez JC, Johnson DL, Lorente JA, Martinez-Espin E, Martinez-Gonzalez LJ, Allard M, Wilson MR, Budowle B Characterization of human control region sequences for Spanish individuals in a forensic mtDNA data set. Leg Med (Tokyo). 2007; 9(6):293-304.
Álvarez-Iglesias et al. 2009	Alvarez-Iglesias V, Mosquera-Miguel A, Cerezo M, Quintáns B, Zarrabeitia MT, Cuscó I, Lareu MV, García O, Pérez-Jurado L, Carracedo A, Salas A. New Population and Phylogenetic Features of the Internal Variation within Mitochondrial DNA Macro-Haplogroup R0. PLoS One. 2009; 4(4):e5112.
Al-Zahery et al. 2003	Al-Zahery N, Semino O, Benuzzi G, Magri C, Passarino G, Torroni A, Santachiara-Benerecetti AS Y-chromosome and mtDNA polymorphisms in Iraq, a crossroad of the early human dispersal and of post-Neolithic migrations. Mol Phylogenet Evol. 2003; 28(3):458-472.
Al-Zahery et al. 2011	Al-Zahery N, Pala M, Battaglia V, Grugni V, Hamod MA, Hooshiar Kashani B, Olivieri A, Torroni A, Santachiara-Benerecetti AS, Semino O. In search of the genetic footprints of Sumerians: a survey of Y-chromosome and mtDNA variation in the Marsh Arabs of Iraq. BMC Evol Biol. 2011; 11:288.
Amar et al. 2007	Amar S, Shamir A, Ovadia O, Blanaru M, Reshef A, Kremer I, Rietschel M, Schulze TG, Maier W, Belmaker RH, Ebstein RP, Agam G, Mishmar D. Mitochondrial DNA HV lineage increases the susceptibility to schizophrenia among Israeli Arabs. Schizophr Res. 2007; 94(1-3):354-358.
Baasner and Madea 2000	Baasner A, Madea B. Sequence polymorphisms of the mitochondrial DNA control region in 100 German Caucasians. J Forensic Sci. 2000; 45(6):1343-1348.
Baassner et al. 1998	Baasner A, Schäfer C, Junge A, Madea B. Polymorphic sites in human mitochondrial DNA control region sequences: population data and maternal inheritance. Forensic Sci Int. 1998; 98(3):169-178.
Babalini et al. 2005	Babalini C, Martínez-Labarga C, Tolk HV, Kivisild T, Giampaolo R, Tarsi T, Contini I, Barać L, Janićijević B, Martinović Klarić I, Pericić M, Sujoldzić A, Villems R, Biondi G, Rudan P, Rickards O. The population history of the Croatian linguistic minority of Molise (southern Italy): a maternal view. Eur J Hum Genet. 2005; 13(8):902-912.
Balanovsky et al. unpublished	personal communication
Belledi et al. 2000	Belledi M, Poloni ES, Casalotti R, Conterio F, Mikerezi I, Tagliavini J, Excoffier L. Maternal and paternal lineages in Albania and the genetic structure of Indo-European populations. Eur J Hum Genet. 2000; 8(7):480-486.
Belyaeva et al. 2003	Belyaeva O, Bermisheva M, Khrunin A, Slominsky P, Bebyakova N, Khusnutdinova E, Mikulich A, Limborska S. Mitochondrial DNA variations in Russian and Belorussian populations. Hum Biol. 2003; 75(5):647-660.
Bertranpetit et al. 1995	Bertranpetit J, Sala J, Calafell F, Underhill PA, Moral P, Comas D Human mitochondrial DNA variation and the origin of Basques. Ann Hum Genet. 1995; 59(Pt 1):63-81.
Betty et al. 1996	Betty DJ, Chin-Atkins AN, Croft L, Sraml M, Easteal S. Multiple independent origins of the COII/tRNA(Lys) intergenic 9-bp mtDNA deletion in aboriginal Australians. Am J Hum Genet. 1996; 58(2):428-433.
Bini et al. 2003	Bini C, Ceccardi S, Luiselli D, Ferri G, Pelotti S, Colalongo C, Falconi M, Pappalardo G. Different informativeness of the three hypervariable mitochondrial DNA regions in the population of Bologna (Italy). Forensic Sci Int. 2003; 135(1):48-52.
Bogácsi-Szabó et al. 2005	Bogácsi-Szabó E, Kalmár T, Csányi B, Tömöry G, Czibula A, Priskin K, Horváth F, Downes CS, Raskó I. Mitochondrial DNA of ancient Cumanians: culturally Asian steppe nomadic immigrants with substantially more western Eurasian mitochondrial DNA lineages. Hum Biol. 2005; 77(5):639-662.
Bosch et al. 2006	Bosch E, Calafell F, González-Neira A, Flaiz C, Mateu E, Scheil HG, Huckenbeck W, Efremovska L, Mikerezi I, Xirotiris N, Grasa C, Schmidt H, Comas D. Paternal and maternal lineages in the Balkans show a homogeneous landscape over linguistic barriers, except for the isolated Aromuns. Ann Hum Genet. 2006; 70(Pt 4):459-487.
Brakez et al. 2001	Brakez Z, Bosch E, Izaabel H, Akhayat O, Comas D, Bertranpetit J, Calafell F. Human mitochondrial DNA sequence variation in the Moroccan population of the Souss area. Ann Hum Biol. 2001; 28(3):295-307.
Brandstätter et al. 2006	Brandstätter A, Klein R, Duftner N, Wiegand P, Parson W. Application of a quasi-median network analysis for the visualization of character conflicts to a population sample of mitochondrial DNA control region sequences from southern Germany (Ulm). Int J Legal Med. 2006; 120(5):310-314.
Brandstätter et al. 2007	Brandstätter A, Niederstätter H, Pavlic M, Grubwieser P, Parson W. Generating population data for the EMPOP database - an overview of the mtDNA sequencing and data evaluation processes considering 273 Austrian control region sequences as example. Forensic Sci Int. 2007; 166(2-3):164-175.
Calafell et al. 1996	Calafell F, Underhill P, Tolun A, Angelicheva D, Kalaydjieva L From Asia to Europe: mitochondrial DNA sequence variability in Bulgarians and Turks. Ann Hum Genet. 1996; 60(Pt 1):35-49.
Cali et al. 2001	Cali F, Le Roux MG, D'Anna R, Flugy A, De Leo G, Chiavetta V, Ayala GF, Romano V. MtDNA control region and RFLP data for Sicily and France. Int J Legal Med. 2001; 114(4-5):229-231.
Cardoso et al. 2011	Cardoso S, Alfonso-Sánchez MA, Valverde L, Odriozola A, Pérez-Miranda AM, Peña JA, de Pancorbo MM. The maternal legacy of Basques in northern navarre: New insights into the mitochondrial DNA diversity of the Franco-Cantabrian area. Am J Phys Anthropol. 2011; 145(3):480-488.
Casas et al. 2006	Casas MJ, Hagelberg E, Fregel R, Larruga JM, González AM. Human mitochondrial DNA diversity in an archaeological site in al-Andalus: genetic impact of migrations from North Africa in medieval Spain. Am J Phys Anthropol. 2006; 131(4):539-551.
Chaix et al. 2007	Chaix R, Quintana-Murci L, Hegay T, Hammer MF, Mobasher Z, Austerlitz F, Heyer E. From social to genetic structures in central Asia. Curr Biol. 2007; 17(1):43-48.
Chen et al. 2008	Chen F, Wang SY, Zhang RZ, Hu YH, Gao GF, Liu YH, Kong QP. Analysis of mitochondrial DNA polymorphisms in Guangdong Han Chinese. Forensic Sci Int Genet. 2008; 2(2):150-153.
Cherni et al. 2005	Cherni L, Loueslati BY, Pereira L, Ennafaâ H, Amorim A, El Gaaied AB. Female gene pools of Berber and Arab neighboring communities in central Tunisia: microstructure of mtDNA variation in North Africa. Hum Biol. 2005; 77(1):61-70.
Cherni et al. 2009	Cherni L, Fernandes V, Pereira JB, Costa MD, Goios A, Frigi S, Yacoubi-Loueslati B, Amor MB, Slama A, Amorim A, El Gaaied AB, Pereira L. Post-last glacial maximum expansion from Iberia to North Africa revealed by fine characterization of mtDNA H haplogroup in Tunisia. Am J Phys Anthropol. 2009; 139(2):253-260.
Cherný et al. 2008	Cerný V, Mulligan CJ, Rídl J, Zaloudková M, Edens CM, Hájek M, Pereira L. Regional differences in the distribution of the sub-Saharan, West Eurasian, and South Asian mtDNA lineages in Yemen. Am J Phys Anthropol. 2008; 136(2):128-137.
Comas et al. 1996	Comas D, Calafell F, Mateu E, Pérez-Lezaun A, Bertranpetit J Geographic variation in human mitochondrial DNA control region sequence: the population history of Turkey and its relationship to the European populations. Mol Biol Evol. 1996; 13(8):1067-1077.
Comas et al. 1998	Comas D, Calafell F, Mateu E, Pérez-Lezaun A, Bosch E, Martínez-Arias R, Clarimon J, Facchini F, Fiori G, Luiselli D, Pettener D, Bertranpetit J Trading genes along the silk road: mtDNA sequences and the origin of central Asian populations. Am J Hum Genet. 1998; 63(6):1824-1838.
Comas et al. 2000	Comas D, Calafell F, Bendukidze N, Fañanás L, Bertranpetit J. Georgian and kurd mtDNA sequence analysis shows a lack of correlation between languages and female genetic lineages. Am J Phys Anthropol. 2000; 112(1):5-16.
Comas et al. 2004	Comas D, Plaza S, Wells RS, Yuldaseva N, Lao O, Calafell F, Bertranpetit J. Admixture, migrations, and dispersals in Central Asia: evidence from maternal DNA lineages. Eur J Hum Genet. 2004; 12(6):495-504.
Cordoso et al. 2010	Cardoso S, Zarrabeitia MT, Valverde L, Odriozola A, Alfonso-Sánchez MA, de Pancorbo MM. Variability of the Entire Mitochondrial DNA Control Region in a Human Isolate from the Pas Valley (Northern Spain). J Forensic Sci. 2010; 55(5):1196-1201.
Corte-Real et al. 1996	Côrte-Real HB, Macaulay VA, Richards MB, Hariti G, Issad MS, Cambon-Thomsen A, Papiha S, Bertranpetit J, Sykes BC. Genetic diversity in the Iberian Peninsula determined from mitochondrial sequence analysis. Ann Hum Genet. 1996; 60(Pt 4):331-350.
Coudray et al. 2008	Coudray C, Olivieri A, Achilli A, Pala M, Melhaoui M, Cherkaoui M, El-Chennawi F, Kossmann M, Torroni A, Dugoujon JM. The complex and diversified mitochondrial gene pool of Berber populations. Ann Hum Genet. 2009; 73(2):196-214.
Crespillo et al. 2000	Crespillo M, Luque JA, Paredes M, Fernández R, Ramírez E, Valverde JL Mitochondrial DNA sequences for 118 individuals from northeastern Spain. Int J Legal Med. 2000; 114(1-2):130-132.
Crubézy et al. 2010	Crubézy E, Amory S, Keyser C, Bouakaze C, Bodner M, Gibert M, Röck A, Parson W, Alexeev A, Ludes B. Human evolution in Siberia: from frozen bodies to ancient DNA. BMC Evol Biol. 2010; 10:25.
Derbeneva et al. 2002	Derbeneva OA, Starikovskaya EB, Wallace DC, Sukernik RI. Traces of early Eurasians in the Mansi of northwest Siberia revealed by mitochondrial DNA analysis. Am J Hum Genet. 2002; 70(4):1009-1014.
Derenko et al. 2000	Derenko MV, Malyarchuk BA, Dambueva IK, Shaikhaev GO, Dorzhu CM, Nimaev DD, Zakharov IA. Mitochondrial DNA variation in two South Siberian Aboriginal populations: implications for the genetic history of North Asia. Hum Biol. 2000; 72(6):945-973.
Derenko et al. 2003	Derenko MV, Grzybowski T, Malyarchuk BA, Dambueva IK, Denisova GA, Czarny J, Dorzhu CM, Kakpakov VT, Miścicka-Sliwka D, Woźniak M, Zakharov IA. Diversity of mitochondrial DNA lineages in South Siberia. Ann Hum Genet. 2003; 67(Pt 5):391-411.
Derenko et al. 2007	Derenko M, Malyarchuk B, Grzybowski T, Denisova G, Dambueva I, Perkova M, Dorzhu C, Luzina F, Lee HK, Vanecek T, Villems R, Zakharov I. Phylogeographic analysis of mitochondrial DNA in northern Asian populations. Am J Hum Genet. 2007; 81(5):1025-1041.
Devor et al. 2009	Devor EJ, Abdurakhmonov I, Zlojutro M, Millis MP, Galbraith JJ, Crawford MH, Shermatov S, Buriev Z, Abdukarimov A Gene Flow at the Crossroads of Humanity: mtDNA Sequence Diversity and Alu Insertion Polymorphism Frequencies in Uzbekistan. The Open Genomics Journal, 2009, 2:1-11.
Di Benedetto et al. 2001	Di Benedetto G, Ergüven A, Stenico M, Castrì L, Bertorelle G, Togan I, Barbujani G. DNA diversity and population admixture in Anatolia. Am J Phys Anthropol. 2001; 115(2):144-156.
Di Rienzo and Wilson 1991	Di Rienzo A, Wilson AC. Branching pattern in the evolutionary tree for human mitochondrial DNA. Proc Natl Acad Sci U S A. 1991; 88(5):1597-1601.
Dimo-Simonin et al. 2000	Dimo-Simonin N, Grange F, Taroni F, Brandt-Casadevall C, Mangin P. Forensic evaluation of mtDNA in a population from south west Switzerland. Int J Legal Med. 2000; 113(2):89-97.
Dubut et al. 2004	Dubut V, Chollet L, Murail P, Cartault F, Béraud-Colomb E, Serre M, Mogentale-Profizi N. mtDNA polymorphisms in five French groups: importance of regional sampling. Eur J Hum Genet. 2004; 12(4):293-300.
Ennafaa et al. 2011	Ennafaa H, Fregel R, Khodjet-El-Khil H, González AM, Mahmoudi HA, Cabrera VM, Larruga JM, Benammar-Elgaaïed A. Mitochondrial DNA and Y-chromosome microstructure in Tunisia. J Hum Genet. 2011; 56(10):734-741.
Fadhlaoui-Zid et al. 2004	Fadhlaoui-Zid K, Plaza S, Calafell F, Ben Amor M, Comas D, Bennamar El gaaied A. Mitochondrial DNA heterogeneity in Tunisian Berbers. Ann Hum Genet. 2004; 68(Pt 3):222-233.
Fadhlaoui-Zid et al. 2011	Fadhlaoui-Zid K, Rodríguez-Botigué L, Naoui N, Benammar-Elgaaied A, Calafell F, Comas D. Mitochondrial DNA structure in North Africa reveals a genetic discontinuity in the Nile Valley. Am J Phys Anthropol. 2011; 145(1):107-117.
Falachi et al. 2006	Falchi A, Giovannoni L, Calo CM, Piras IS, Moral P, Paoli G, Vona G, Varesi L. Genetic history of some western Mediterranean human isolates through mtDNA HVR1 polymorphisms. J Hum Genet. 2006; 51(1):9-14.
Fedorova et al. 2003	Fedorova SA, Bermisheva MA, Villems R, Maksimova NR, Khusnutdinova EK. Analysis of mitochondrial DNA haplotypes in yakut population. Mol Biol (Mosk). 2003; 37(4):643-653.
Finnilä et al. 2001	Finnilä S, Lehtonen MS, Majamaa K Phylogenetic network for European mtDNA. Am J Hum Genet. 2001; 68(6):1475-1484.
Forster et al. 2002	Forster P, Calì F, Röhl A, Metspalu E, D'Anna R, Mirisola M, De Leo G, Flugy A, Salerno A, Ayala G, Kouvatsi A, Villems R, Romano V Continental and subcontinental distributions of mtDNA control region types. Int J Legal Med. 2002; 116(2):99-108.
Francalacci et al. 1996	Francalacci P, Bertranpetit J, Calafell F, Underhill PA. Sequence diversity of the control region of mitochondrial DNA in Tuscany and its implications for the peopling of Europe. Am J Phys Anthropol. 1996; 100(4):443-460.
Fucharon et al. 2001	Fucharoen G, Fucharoen S, Horai S Mitochondrial DNA polymorphisms in Thailand. J Hum Genet. 2001; 46(3):115-125.
Garcia et al. 2011	García O, Fregel R, Larruga JM, Alvarez V, Yurrebaso I, Cabrera VM, González AM. Using mitochondrial DNA to test the hypothesis of a European post-glacial human recolonization from the Franco-Cantabrian refuge. Heredity. 2010; 106(1):37-45.
Gokcumen et al. 2008	Gokcumen O, Dulik MC, Pai AA, Zhadanov SI, Rubinstein S, Osipova LP, Andreenkov OV, Tabikhanova LE, Gubina MA, Labuda D, Schurr TG. Genetic Variation in the Enigmatic Altaian Kazakhs of South-Central Russia: Insights into Turkic Population History. Am J Phys Anthropol. 2008; 136(3):278-293.
Gonzalez et al. 2003	González AM, Brehm A, Pérez JA, Maca-Meyer N, Flores C, Cabrera VM. Mitochondrial DNA affinities at the Atlantic fringe of Europe. Am J Phys Anthropol. 2003; 120(4):391-404.
Gonzalez et al. 2006	González AM, Cabrera VM, Larruga JM, Tounkara A, Noumsi G, Thomas BN, Moulds JM. Mitochondrial DNA variation in Mauritania and Mali and their genetic relationship to other Western Africa populations. Ann Hum Genet. 2006; 70(Pt 5):631-657.
Gonzalez et al. 2008	González AM, Karadsheh N, Maca-Meyer N, Flores C, Cabrera VM, Larruga JM. Mitochondrial DNA variation in Jordanians and their genetic relationship to other Middle East populations. Ann Hum Biol. 2008; 35(2):212-231.
Goodacre et al. 2005	Goodacre S, Helgason A, Nicholson J, Southam L, Ferguson L, Hickey E, Vega E, Stefánsson K, Ward R, Sykes B. Genetic evidence for a family-based Scandinavian settlement of Shetland and Orkney during the Viking periods. Heredity. 2005; 95(2):129-135.
Grzybowski et al. 2007	Grzybowski T, Malyarchuk BA, Derenko MV, Perkova MA, Bednarek J, Woźniak M. Complex interactions of the Eastern and Western Slavic populations with other European groups as revealed by mitochondrial DNA analysis. Forensic Sci Int Genet. 2007; 1(2):141-147.
Haak et al. 2005	Haak W, Forster P, Bramanti B, Matsumura S, Brandt G, Tänzer M, Villems R, Renfrew C, Gronenborn D, Alt KW, Burger J. Ancient DNA from the first European farmers in 7500-year-old Neolithic sites. Science. 2005; 310(5750):1016-1018.
Haak et al. 2008	Haak W, Brandt G, de Jong HN, Meyer C, Ganslmeier R, Heyd V, Hawkesworth C, Pike AW, Meller H, Alt KW. Ancient DNA, Strontium isotopes, and osteological analyses shed light on social and kinship organization of the Later Stone Age. Proc Natl Acad Sci U S A. 2008; 105(47):18226-18231.
Haak et al. 2010	Haak W, Balanovsky O, Sanchez JJ, Koshel S, Zaporozhchenko V, Adler CJ, Der Sarkissian CS, Brandt G, Schwarz C, Nicklisch N, Dresely V, Fritsch B, Balanovska E, Villems R, Meller H, Alt KW, Cooper A; Members of the Genographic Consortium. Ancient DNA from European early neolithic farmers reveals their near eastern affinities. PLoS Biol. 2010; 8(11):e1000536.
Haber et al. 2011	Haber M, Youhanna SC, Balanovsky O, Saade S, Martínez-Cruz B, Ghassibe-Sabbagh M, Shasha N, Osman R, El Bayeh H, Koshel S, Zaporozhchenko V, Balanovska E, Soria-Hernanz DF, Platt DE, Zalloua PA. mtDNA Lineages Reveal Coronary Artery Disease-Associated Structures in the Lebanese Population. Ann Hum Genet. 2011; 76(1):1-8.
Handt et al. 1994	Handt O, Richards M, Trommsdorff M, Kilger C, Simanainen J, Georgiev O, Bauer K, Stone A, Hedges R, Schaffner W Molecular genetic analyses of the Tyrolean Ice Man. Science. 1994; 264(5166):1775-1778.
Harich et al. 2010	Harich N, Costa MD, Fernandes V, Kandil M, Pereira JB, Silva NM, Pereira L. The trans-Saharan slave trade - clues from interpolation analyses and high-resolution characterization of mitochondrial DNA lineages. BMC Evol Biol. 2010; 10:138.
Harvey et al. unpublished	Harvey M, Gordon K, Owens K, Lee M, King MC MtDNA sequences from Balkan populations.
Hedmann et al. 2007	Hedman M, Brandstätter A, Pimenoff V, Sistonen P, Palo JU, Parson W, Sajantila A. Finnish mitochondrial DNA HVS-I and HVS-II population data. Forensic Sci Int. 2007; 172(2-3):171-178.
Helgason et al. 2000	Helgason A, Sigureth ardóttir S, Gulcher JR, Ward R, Stefánsson K mtDNA and the origin of the Icelanders: deciphering signals of recent population history. Am J Hum Genet. 2000; 66(3):999-1016.
Helgason et al. 2001	Helgason A, Hickey E, Goodacre S, Bosnes V, Stefánsson K, Ward R, Sykes B mtDNA and the islands of the North Atlantic: estimating the proportions of Norse and Gaelic ancestry. Am J Hum Genet. 2001; 68(3):723-737.
Helgason et al. 2003	Helgason A, Nicholson G, Stefánsson K, Donnelly P. A reassessment of genetic diversity in Icelanders: strong evidence from multiple loci for relative homogeneity caused by genetic drift. Ann Hum Genet. 2003; 67(Pt 4):281-297.
Hofmann et al. 1997	Hofmann S, Jaksch M, Bezold R, Mertens S, Aholt S, Paprotta A, Gerbitz KD. Population genetics and disease susceptibility: characterization of central European haplogroups by mtDNA gene mutations, correlation with D loop variants and association with disease. Hum Mol Genet. 1997; 6(11):1835-1846.
Horai et al. 1996	Horai S, Murayama K, Hayasaka K, Matsubayashi S, Hattori Y, Fucharoen G, Harihara S, Park KS, Omoto K, Pan IH mtDNA polymorphism in East Asian Populations, with special reference to the peopling of Japan. Am J Hum Genet. 1996; 59(3):579-590.
Imaizumi et al. 2002	Imaizumi K, Parsons TJ, Yoshino M, Holland MM. A new database of mitochondrial DNA hypervariable regions I and II sequences from 162 Japanese individuals. Int J Legal Med. 2002; 116(2):68-73.
Irwin et al. 2006	Irwin J, Saunier J, Strouss K, Paintner C, Diegoli T, Sturk K, Kovatsi L, Brandstätter A, Cariolou MA, Parson W, Parsons TJ. Mitochondrial control region sequences from northern Greece and Greek Cypriots. Int J Legal Med. 2008; 122(1):87-89.
Irwin et al. 2006	Irwin J, Egyed B, Saunier J, Szamosi G, O'Callaghan J, Padar Z, Parsons TJ. Hungarian mtDNA population databases from Budapest and the Baranya county Roma. Int J Legal Med. 2007; 121(5):377-383.
Irwin et al. 2007	Irwin JA, Saunier JL, Strouss KM, Diegoli TM, Sturk KA, O'Callaghan JE, Paintner CD, Hohoff C, Brinkmann B, Parsons TJ. Mitochondrial control region sequences from a Vietnamese population sample. Int J Legal Med. 2008; 122(3):257-259.
Irwin et al. 2009	Irwin JA, Saunier JL, Beh P, Strouss KM, Paintner CD, Parsons TJ. Mitochondrial DNA control region variation in a population sample from Hong Kong, China. Forensic Sci Int Genet. 2009; 3(4):e119-25.
Irwin et al. 2010	Irwin JA, Ikramov A, Saunier J, Bodner M, Amory S, Röck A, O'Callaghan J, Nuritdinov A, Atakhodjaev S, Mukhamedov R, Parson W, Parsons TJ. The mtDNA composition of Uzbekistan: a microcosm of Central Asian patterns. Int J Legal Med. 2010; 124(3):195-204.
Kaessmann et al. 2002	Kaessmann H, Zöllner S, Gustafsson AC, Wiebe V, Laan M, Lundeberg J, Uhlén M, Pääbo S. Extensive linkage disequilibrium in small human populations in Eurasia. Am J Hum Genet. 2002; 70(3):673-685.
Kaldma et al. unpublished	Kaldma K, Kivisild T, Parik J, Villems R. Mitochondrial DNA lineages in Ossetes.
Karachanak et al. 2011	Karachanak S, Carossa V, Nesheva D, Olivieri A, Pala M, Hooshiar Kashani B, Grugni V, Battaglia V, Achilli A, Yordanov Y, Galabov AS, Semino O, Toncheva D, Torroni A. Bulgarians vs the other European populations: a mitochondrial DNA perspective. Int J Legal Med. 2012; 126(4):497-503.
Kasperavicuite et al. 2004	Kasperaviciūte D, Kucinskas V, Stoneking M. Y chromosome and mitochondrial DNA variation in Lithuanians. Ann Hum Genet. 2004; 68(Pt 5):438-452.
Kittles et al. 1999	Kittles RA, Bergen AW, Urbanek M, Virkkunen M, Linnoila M, Goldman D, Long JC. Autosomal, mitochondrial, and Y chromosome DNA variation in Finland: evidence for a male-specific bottleneck. Am J Phys Anthropol. 1999; 108(4):381-399.
Kivisild et al. 2002	Kivisild T, Tolk HV, Parik J, Wang Y, Papiha SS, Bandelt HJ, Villems R The emerging limbs and twigs of the East Asian mtDNA tree. Mol Biol Evol. 2002; 19(10):1737-1751.
Kivisild et al. 2004	Kivisild T, Reidla M, Metspalu E, Rosa A, Brehm A, Pennarun E, Parik J, Geberhiwot T, Usanga E, Villems R Ethiopian mitochondrial DNA heritage: tracking gene flow across and around the gate of tears. Am J Hum Genet. 2004; 75(5):752-770.
Kolman et al. 1996	Kolman CJ, Sambuughin N, Bermingham E. Mitochondrial DNA analysis of Mongolian populations and implications for the origin of New World founders. Genetics. 1996; 142(4):1321-1334.
Kong et al. 2003	Kong QP, Yao YG, Liu M, Shen SP, Chen C, Zhu CL, Palanichamy MG, Zhang YP. Mitochondrial DNA sequence polymorphisms of five ethnic populations from northern China. Hum Genet. 2003; 113(5):391-405.
Kornienko et al. unpublished	Kornienko IV, Ivanov PL. Hypervariable region II data from the Russian Federation.
Kouvatsi et al. 2001	Kouvatsi A, Karaiskou N, Apostolidis A, Kirmizidis G. Mitochondrial DNA sequence variation in Greeks. Hum Biol. 2001; 73(6):855-869.
Koyama et al. 2002	Koyama H, Iwasa M, Maeno Y, Tsuchimochi T, Isobe I, Seko-Nakamura Y, Monma-Ohtaki J, Matsumoto T, Ogawa S, Sato B, Nagao M. Mitochondrial sequence haplotype in the Japanese population. Forensic Sci Int. 2002; 125(1):93-96.
Krings et al. 1999	Krings M, Salem AE, Bauer K, Geisert H, Malek AK, Chaix L, Simon C, Welsby D, Di Rienzo A, Utermann G, Sajantila A, Pääbo S, Stoneking M. mtDNA analysis of Nile River Valley populations: a genetic corridor or a barrier to migration?. Am J Hum Genet. 1999; 64(4):1166-1176.
Lahermo et al. 1996	Lahermo P, Sajantila A, Sistonen P, Lukka M, Aula P, Peltonen L, Savontaus ML. The genetic relationship between the Finns and the Finnish Saami (Lapps): analysis of nuclear DNA and mtDNA. . Am J Hum Genet. 1996; 58(6):1309-1322.
Lappalainen et al. 2008	Lappalainen T, Laitinen V, Salmela E, Andersen P, Huoponen K, Savontaus ML, Lahermo P. Migration Waves to the Baltic Sea Region. . Ann Hum Genet. 2008; 72(Pt 3):337-348.
Larruga et al. 2001	Larruga JM, Díez F, Pinto FM, Flores C, González AM. Mitochondrial DNA characterisation of European isolates: the Maragatos from Spain. Eur J Hum Genet. 2001; 9(9):708-716.
Lee et al. 2006	Lee HY, Yoo JE, Park MJ, Chung U, Shin KJ. Mitochondrial DNA control region sequences in Koreans: identification of useful variable sites and phylogenetic analysis for mtDNA data quality control. Int J Legal Med. 2006; 120(1):5-14.
Lehocký et al. 2008	Lehocký I, Baldovic M, Kádasi L, Metspalu E. A database of mitochondrial DNA hypervariable regions I and II sequences of individuals from Slovakia. Forensic Sci Int Genet. 2008; 2(4):e53-59.
Li et al. 2007	Li H, Cai X, Winograd-Cort ER, Wen B, Cheng X, Qin Z, Liu W, Liu Y, Pan S, Qian J, Tan CC, Jin L. Mitochondrial DNA diversity and population differentiation in southern East Asia. Am J Phys Anthropol. 2007; 134(4):481-488.
Liu et al. 2010	Liu C, Wang SY, Zhao M, Xu ZY, Hu YH, Chen F, Zhang RZ, Gao GF, Yu YS, Kong QP. Mitochondrial DNA polymorphisms in Gelao ethnic group residing in Southwest China. Forensic Sci Int Genet. 2011; 5(1):e4-10.
Loueslati et al. 2006	Loueslati BY, Cherni L, Khodjet-Elkhil H, Ennafaa H, Pereira L, Amorim A, Ben Ayed F, Ben Ammar Elgaaied A. Islands inside an island: reproductive isolates on Jerba island. Am J Hum Biol. 2006; 18(1):149-153.
Lutz et al. 1998	Lutz S, Weisser HJ, Heizmann J, Pollak S Location and frequency of polymorphic positions in the mtDNA control region of individuals from Germany. Int J Legal Med. 1998; 111(2):67-77.
Mabuchi et al. 2007	Mabuchi T, Susukida R, Kido A, Oya M. Typing the 1.1 kb control region of human mitochondrial DNA in Japanese individuals. J Forensic Sci. 2007; 52(2):355-363.
Maca-Meyer et al. 2003	Maca-Meyer N, Sánchez-Velasco P, Flores C, Larruga JM, González AM, Oterino A, Leyva-Cobián F. Y chromosome and mitochondrial DNA characterization of Pasiegos, a human isolate from Cantabria (Spain). Ann Hum Genet. 2003; 67(Pt 4):329-339.
Macaulay et al. 1999	Macaulay V, Richards M, Hickey E, Vega E, Cruciani F, Guida V, Scozzari R, Bonné-Tamir B, Sykes B, Torroni A The emerging tree of West Eurasian mtDNAs: a synthesis of control-region sequences and RFLPs. Am J Hum Genet. 1999; 64(1):232-249.
Malyarchuk and Derenko 2001	Malyarchuk BA, Derenko MV. Mitochondrial DNA variability in Russians and Ukrainians: implication to the origin of the Eastern Slavs. Ann Hum Genet. 2001; 65(Pt 1):63-78.
Malyarchuk et al. 2002	Malyarchuk BA, Grzybowski T, Derenko MV, Czarny J, Woźniak M, Miścicka-Sliwka D Mitochondrial DNA variability in Poles and Russians. Ann Hum Genet. 2002; 66(Pt 4):261-283.
Malyarchuk et al. 2003	Malyarchuk BA, Grzybowski T, Derenko MV, Czarny J, Drobnic K, Miścicka-Sliwka D. Mitochondrial DNA variability in Bosnians and Slovenians. Ann Hum Genet. 2003; 67(Pt 5):412-425.
Malyarchuk et al. 2004	Malyarchuk B, Derenko M, Grzybowski T, Lunkina A, Czarny J, Rychkov S, Morozova I, Denisova G, Miścicka-Sliwka D. Differentiation of mitochondrial DNA and Y chromosomes in Russian populations. Hum Biol. 2004; 76(6):877-900.
Malyarchuk et al. 2006	Malyarchuk BA, Vanecek T, Perkova MA, Derenko MV, Sip M. Mitochondrial DNA variability in the Czech population, with application to the ethnic history of Slavs. Hum Biol. 2006; 78(6):681-696.
Malyarchuk et al. 2008	Malyarchuk BA, Perkova MA, Derenko MV, Vanecek T, Lazur J, Gomolcak P. Mitochondrial DNA Variability in Slovaks, with Application to the Roma Origin. Ann Hum Genet. 2008; 72(Pt 2):228-240.
Martinez et al. 2008	Martinez L, Mirabal S, Luis JR, Herrera RJ. Middle Eastern and European mtDNA lineages characterize populations from eastern Crete. Am J Phys Anthropol. 2008; 137(2):213-223.
Maruyama et al. 2003	Maruyama S, Minaguchi K, Saitou N. Sequence polymorphisms of the mitochondrial DNA control region and phylogenetic analysis of mtDNA lineages in the Japanese population. Int J Legal Med. 2003; 117(4):218-225.
McEvoy et al. 2004	McEvoy B, Richards M, Forster P, Bradley DG. The Longue Duree of genetic ancestry: multiple genetic marker systems and Celtic origins on the Atlantic facade of Europe. Am J Hum Genet. 2004; 75(4):693-702.
Meinilä et al. 2001	Meinilä M, Finnilä S, Majamaa K Evidence for mtDNA admixture between the Finns and the Saami. Hum Hered. 2001; 52(3):160-170.
Melton et al. 1998	Melton T, Clifford S, Martinson J, Batzer M, Stoneking M Genetic evidence for the proto-Austronesian homeland in Asia: mtDNA and nuclear DNA variation in Taiwanese aboriginal tribes. Am J Hum Genet. 1998; 63(6):1807-1823.
Mergen et al. 2005	Mergen H, Oner R, Oner C. Mitochondrial DNA sequence variation in the Anatolian Peninsula (Turkey). J Genet. 2004; 83(1):39-47.
Messina et al. 2010	Messina F, Scorrano G, Labarga CM, Rolfo MF, Rickards O. Mitochondrial DNA variation in an isolated area of Central Italy. Ann Hum Biol. 2010; 37(3):385-402.
Metspalu et al. 2004	Metspalu M, Kivisild T, Metspalu E, Parik J, Hudjashov G, Kaldma K, Serk P, Karmin M, Behar DM, Gilbert MT, Endicott P, Mastana S, Papiha SS, Skorecki K, Torroni A, Villems R Most of the extant mtDNA boundaries in south and southwest Asia were likely shaped during the initial settlement of Eurasia by anatomically modern humans. BMC Genet. 2004; 5:26.
Metspalu et al. unpublished	Metspalu E, Kivisild T, Kaldma K, Reidla M, Villems R. Mitochondrial DNA lineages and the history of the Roms (Gypsies).
Mikkelsen et al. 2010	Mikkelsen M, Sørensen E, Rasmussen EM, Morling N. Mitochondrial DNA HV1 and HV2 variation in Danes. Forensic Sci Int Genet. 2010; 4(4):e87-88.
Mogentale-Profizi et al. 2001	Mogentale-Profizi N, Chollet L, Stévanovitch A, Dubut V, Poggi C, Pradié MP, Spadoni JL, Gilles A, Béraud-Colomb E. Mitochondrial DNA sequence diversity in two groups of Italian Veneto speakers from Veneto. Ann Hum Genet. 2001; 65(Pt 2):153-166.
Morozova et al. unpublished	Morozova IY, Evsyukov AN, Kon'kov AN, Grosheva AN, Zhukova OV, Rychkov SY The ethnic history of the Russians inferred from the mitochondrial DNA diversity.
Nasidze et al. 2008	Nasidze I, Quinque D, Rahmani M, Alemohamad SA, Stoneking M. Close genetic relationship between Semitic-speaking and Indo-European-speaking groups in Iran. Ann Hum Genet. 2008; 72(Pt 2):241-252.
Nishimaki et al. 1999	Nishimaki Y, Sato K, Fang L, Ma M, Hasekura H, Boettcher B. Sequence polymorphism in the mtDNA HV1 region in Japanese and Chinese. Leg Med (Tokyo). 1999; 1(4):238-249.
Non et al. 2011	Non AL, Al-Meeri A, Raaum RL, Sanchez LF, Mulligan CJ. Mitochondrial DNA Reveals Distinct Evolutionary Histories for Jewish Populations in Yemen and Ethiopia. Am J Phys Anthropol. 2011; 144(1):1-10.
Oota et al. 2001	Oota H, Settheetham-Ishida W, Tiwawech D, Ishida T, Stoneking M. Human mtDNA and Y-chromosome variation is correlated with matrilocal versus patrilocal residence. Nat Genet. 2001; 29(1):20-21.
Oota et al. 2002	Oota H, Kitano T, Jin F, Yuasa I, Wang L, Ueda S, Saitou N, Stoneking M. Extreme mtDNA homogeneity in continental Asian populations. Am J Phys Anthropol. 2002; 118(2):146-153.
Opdal et al. 1998	Opdal SH, Rognum TO, Vege A, Stave AK, Dupuy BM, Egeland T. Increased number of substitutions in the D-loop of mitochondrial DNA in the sudden infant death syndrome. Acta Paediatr. 1998; 87(10):1039-1044.
Orekov et al. 1999	Orekhov V, Poltoraus A, Zhivotovsky LA, Spitsyn V, Ivanov P, Yankovsky N. Mitochondrial DNA sequence diversity in Russians. FEBS Lett. 1999; 445(1):197-201.
Ottoni et al. 2009	Ottoni C, Martinez-Labarga C, Vitelli L, Scano G, Fabrini E, Contini I, Biondi G, Rickards O. Human mitochondrial DNA variation in Southern Italy. Ann Hum Biol. 2009; 36(6):785-811.
Ottoni et al. 2009	Ottoni C, Martínez-Labarga C, Loogväli EL, Pennarun E, Achilli A, De Angelis F, Trucchi E, Contini I, Biondi G, Rickards O. First genetic insight into Libyan Tuaregs: a maternal perspective. Ann Hum Genet. 2009; 73(Pt 4):438-448.
Pakendorf et al. 2003	Pakendorf B, Wiebe V, Tarskaia LA, Spitsyn VA, Soodyall H, Rodewald A, Stoneking M. Mitochondrial DNA evidence for admixed origins of central Siberian populations. Am J Phys Anthropol. 2003; 120(3):211-224.
Pakendorf et al. 2006	Pakendorf B, Novgorodov IN, Osakovskij VL, Danilova AP, Protod'jakonov AP, Stoneking M. Investigating the effects of prehistoric migrations in Siberia: genetic variation and the origins of Yakuts. Hum Genet. 2006; 120(3):334-353.
Pakendorf et al. 2007	Pakendorf B, Novgorodov IN, Osakovskij VL, Stoneking M. Mating patterns amongst Siberian reindeer herders: inferences from mtDNA and Y-chromosomal analyses. Am J Phys Anthropol. 2007; 133(3):1013-1027.
Parson et al. 1998	Parson W, Parsons TJ, Scheithauer R, Holland MM Population data for 101 Austrian Caucasian mitochondrial DNA d-loop sequences: application of mtDNA sequence analysis to a forensic case. Int J Legal Med. 1998; 111(3):124-132.
Passarino et al. 2002	Passarino G, Cavalleri GL, Lin AA, Cavalli-Sforza LL, Børresen-Dale AL, Underhill PA Different genetic components in the Norwegian population revealed by the analysis of mtDNA and Y chromosome polymorphisms. Eur J Hum Genet. 2002; 10(9):521-529.
Pereira et al. 2004	Pereira L, Cunha C, Amorim A. Predicting sampling saturation of mtDNA haplotypes: an application to an enlarged Portuguese database. Int J Legal Med. 2004; 118(3):132-136.
Pereira et al. 2010	Pereira V, Gomes V, Amorim A, Gusmão L, João Prata M. Genetic characterization of uniparental lineages in populations from Southwest Iberia with past malaria endemicity. Am J Hum Biol. 2010; 22(5):588-595.
Pereira et al. 2010	Pereira L, Cerný V, Cerezo M, Silva NM, Hájek M, Vasíková A, Kujanová M, Brdicka R, Salas A. Linking the sub-Saharan and West Eurasian gene pools: maternal and paternal heritage of the Tuareg nomads from the African Sahel. Eur J Hum Genet. 2010; 18(8):915-923.
Pfeiffer et al. 1998	Pfeiffer H, Steighner R, Fisher R, Mörnstad H, Yoon CL, Holland MM. Mitochondrial DNA extraction and typing from isolated dentin-experimental evaluation in a Korean population. Int J Legal Med. 1998; 111(6):309-313.
Pfeiffer et al. 1999	Pfeiffer H, Brinkmann B, Hühne J, Rolf B, Morris AA, Steighner R, Holland MM, Forster P Expanding the forensic German mitochondrial DNA control region database: genetic diversity as a function of sample size and microgeography. Int J Legal Med. 1999; 112(5):291-298.
Pfeiffer et al. 2001	Pfeiffer H, Forster P, Ortmann C, Brinkmann B The results of an mtDNA study of 1,200 inhabitants of a German village in comparison to other Caucasian databases and its relevance for forensic casework. Int J Legal Med. 2001; 114(3):169-172.
Phillips-Krawczak et al. 2006	Phillips-Krawczak C, Devor E, Zlojutro M, Moffat-Wilson K, Crawford MH. MtDNA variation in the Altai-Kizhi population of southern Siberia: a synthesis of genetic variation. Hum Biol. 2006; 78(4):477-494.
Pichler et al. 2006	Pichler I, Mueller JC, Stefanov SA, De Grandi A, Volpato CB, Pinggera GK, Mayr A, Ogriseg M, Ploner F, Meitinger T, Pramstaller PP. Genetic structure in contemporary south Tyrolean isolated populations revealed by analysis of Y-chromosome, mtDNA, and Alu polymorphisms. Hum Biol. 2006; 78(4):441-464.
Picornell et al. 2005	Picornell A, Gómez-Barbeito L, Tomàs C, Castro JA, Ramon MM. Mitochondrial DNA HVRI variation in Balearic populations. Am J Phys Anthropol. 2005; 128(1):119-130.
Piercy et al. 1993	Piercy R, Sullivan KM, Benson N, Gill P. The application of mitochondrial DNA typing to the study of white Caucasian genetic identification. Int J Legal Med. 1993; 106(2):85-90.
Pimenoff et al. 2008	Pimenoff VN, Comas D, Palo JU, Vershubsky G, Kozlov A, Sajantila A. Northwest Siberian Khanty and Mansi in the junction of West and East Eurasian gene pools as revealed by uniparental markers. Eur J Hum Genet. 2008; 16(10):1254-1264.
Pinto et al. 1996	Pinto F, González AM, Hernández M, Larruga JM, Cabrera VM. Genetic relationship between the Canary Islanders and their African and Spanish ancestors inferred from mitochondrial DNA sequences. Ann Hum Genet. 1996; 60(Pt 4):321-330.
Plaza et al. 2003	Plaza S, Calafell F, Helal A, Bouzerna N, Lefranc G, Bertranpetit J, Comas D. Joining the pillars of Hercules: mtDNA sequences show multidirectional gene flow in the western Mediterranean. Ann Hum Genet. 2003; 67(Pt 4):312-328.
Pliss et al. 2006	Pliss L, Tambets K, Loogväli EL, Pronina N, Lazdins M, Krumina A, Baumanis V, Villems R. Mitochondrial DNA portrait of Latvians: toward the understanding of the genetic structure of Baltic-Speaking populations. . Ann Hum Genet. 2006; 70(Pt 4):439-458.
Poetsch et al. 2004	Poetsch M, Wittig H, Krause D, Lignitz E. Corrigendum to ‘‘Mitochondrial diversity of a northeast German population sample’’. Forensic Sci Int. 2004; 145(1):73-77.
Prieto et al. 2011	Prieto L, Zimmermann B, Goios A, Rodriguez-Monge A, Paneto GG, Alves C, Alonso A, Fridman C, Cardoso S, Lima G, Anjos MJ, Whittle MR, Montesino M, Cicarelli RM, Rocha AM, Albarrán C, de Pancorbo MM, Pinheiro MF, Carvalho M, Sumita DR, Parson W. The GHEP-EMPOP collaboration on mtDNA population data--A new resource for forensic casework. Forensic Sci Int Genet. 2011; 5(2):146-151.
Pult et al. 1994	Pult I, Sajantila A, Simanainen J, Georgiev O, Schaffner W, Pääbo S. Mitochondrial DNA sequences from Switzerland reveal striking homogeneity of European populations. Biol Chem Hoppe Seyler. 1994; 375(12):837-840.
Puzyrev et al. 2003	Puzyrev VP, Stepanov VA, Golubenko MV, Puzyrev KV, Maksimova NR, Khar'kov VN, Spiridonova MG, Nogovitsyna AN. MtDNA and Y-chromosome lineages in the Yakut population. Genetika. 2003; 39(7):975-981.
Qian et al. 2001	Qian YP, Chu ZT, Dai Q, Wei CD, Chu JY, Tajima A, Horai S. Mitochondrial DNA polymorphisms in Yunnan nationalities in China. J Hum Genet. 2001; 46(4):211-220.
Quintana-Murci et al. 2004	Quintana-Murci L, Chaix R, Wells RS, Behar DM, Sayar H, Scozzari R, Rengo C, Al-Zahery N, Semino O, Santachiara-Benerecetti AS, Coppa A, Ayub Q, Mohyuddin A, Tyler-Smith C, Qasim Mehdi S, Torroni A, McElreavey K Where west meets east: the complex mtDNA landscape of the southwest and Central Asian corridor. Am J Hum Genet. 2004; 74(5):827-845.
Rando et al. 1998	Rando JC, Pinto F, González AM, Hernández M, Larruga JM, Cabrera VM, Bandelt HJ Mitochondrial DNA analysis of northwest African populations reveals genetic exchanges with European, near-eastern, and sub-Saharan populations. Ann Hum Genet. 1998; 62(Pt 6):531-550.
Reidla unpublished	Reidla M Mitochondrial DNA lineages in Georgia.
Rhouda et al. 2009	Rhouda T, Martínez-Redondo D, Gómez-Durán A, Elmtili N, Idaomar M, Díez-Sánchez C, Montoya J, López-Pérez MJ, Ruiz-Pesini E. Moroccan mitochondrial genetic background suggests prehistoric human migrations across the Gibraltar Strait. Mitochondrion. 2009; 9(6):402-407.
Richard et al. 2007	Richard C, Pennarun E, Kivisild T, Tambets K, Tolk HV, Metspalu E, Reidla M, Chevalier S, Giraudet S, Lauc LB, Pericić M, Rudan P, Claustres M, Journel H, Dorval I, Müller C, Villems R, Chaventré A, Moisan JP An mtDNA perspective of French genetic variation. Ann Hum Biol. 2007; 34(1):68-79.
Richards et al. 1996	Richards M, Côrte-Real H, Forster P, Macaulay V, Wilkinson-Herbots H, Demaine A, Papiha S, Hedges R, Bandelt HJ, Sykes B Paleolithic and neolithic lineages in the European mitochondrial gene pool. Am J Hum Genet. 1996; 59(1):185-203.
Richards et al. 2000	Richards M, Macaulay V, Hickey E, Vega E, Sykes B, Guida V, Rengo C, Sellitto D, Cruciani F, Kivisild T, Villems R, Thomas M, Rychkov S, Rychkov O, Rychkov Y, Gölge M, Dimitrov D, Hill E, Bradley D, Romano V, Calì F, Vona G, Demaine A, Papiha S, Triantaphyllidis C, Stefanescu G, Hatina J, Belledi M, Di Rienzo A, Novelletto A, Oppenheim A, Nørby S, Al-Zaheri N, Santachiara-Benerecetti S, Scozari R…
Rousselet and Mangin 1998	Rousselet F, Mangin P. Mitochondrial DNA polymorphisms: a study of 50 French Caucasian individuals and application to forensic casework. Int J Legal Med. 1998; 111(6):292-298.
Rowold et al. 2007	Rowold DJ, Luis JR, Terreros MC, Herrera RJ. Mitochondrial DNA geneflow indicates preferred usage of the Levant Corridor over the Horn of Africa passageway. J Hum Genet. 2007; 52(5):436-447.
Rubisz 2007	Rubicz R Evolutionary consequences of recently founded Aleut communities in the Commander and Pribilof Islands.
Rubisz 2010	Rubicz R, Melton PE, Spitsyn V, Sun G, Deka R, Crawford MH. Genetic structure of native circumpolar populations based on autosomal, mitochondrial, and Y chromosome DNA markers. Am J Phys Anthropol. 2010; 143(1):62-74.
Sajantila et al. 1995	Sajantila A, Lahermo P, Anttinen T, Lukka M, Sistonen P, Savontaus ML, Aula P, Beckman L, Tranebjaerg L, Gedde-Dahl T, Issel-Tarver L, DiRienzo A, Pääbo S Genes and languages in Europe: an analysis of mitochondrial lineages. Genome Res. 1995; 5(1):42-52.
Sajantila et al. 1996	Sajantila A, Salem AH, Savolainen P, Bauer K, Gierig C, Pääbo S Paternal and maternal DNA lineages reveal a bottleneck in the founding of the Finnish population. Proc Natl Acad Sci U S A. 1996; 93(21):12035-12039.
Salas et al. 1998	Salas A, Comas D, Lareu MV, Bertranpetit J, Carracedo A. mtDNA analysis of the Galician population: a genetic edge of European variation. Eur J Hum Genet. 1998; 6(4):365-375.
Saunier et al. 2009	Saunier JL, Irwin JA, Strouss KM, Ragab H, Sturk KA, Parsons TJ. Mitochondrial control region sequences from an Egyptian population sample. Forensic Sci Int Genet. 2009; 3(3):e97-103.
Scheible et al. 2011	Scheible M, Alenizi M, Sturk-Andreaggi K, Coble MD, Ismael S, Irwin JA. Mitochondrial DNA control region variation in a Kuwaiti population sample. Forensic Sci Int Genet. 2011; 5(4):e112-113.
Schnurr et al. 1999	Schurr TG, Sukernik RI, Starikovskaya YB, Wallace DC. Mitochondrial DNA variation in Koryaks and Itel'men: population replacement in the Okhotsk Sea-Bering Sea region during the Neolithic. Am J Phys Anthropol. 1999; 108(1):1-39.
Schönberg et al. 2011	Schönberg A, Theunert C, Li M, Stoneking M, Nasidze I. High-throughput sequencing of complete human mtDNA genomes from the Caucasus and West Asia: high diversity and demographic inferences. Eur J Hum Genet. 2011; 19(9):988-994.
Shields et al. 1993	Shields GF, Schmiechen AM, Frazier BL, Redd A, Voevoda MI, Reed JK, Ward RH. mtDNA sequences suggest a recent evolutionary divergence for Beringian and northern North American populations. Am J Hum Genet. 1993; 53(3):549-562.
Shimada et al. 2002	Shimada MK, Kim CG, Takahashi A, Spitsyn VA, Ikeo K, Gojobori T, Saitou N. Mitochondrial DNA control region sequences for a Buryats population in Russia. In: DNA Polymorphism Edited by: Ishidu H. Tokyo: TOYO Shoten CO., LTD; 2002; 10: 151-155.
Shlush et al. 2008	Shlush LI, Behar DM, Yudkovsky G, Templeton A, Hadid Y, Basis F, Hammer M, Itzkovitz S, Skorecki K. The Druze: a population genetic refugium of the Near East. PLoS One. 2008; 3(5):e2105.
Starikovskaya et al. 2005	Starikovskaya EB, Sukernik RI, Derbeneva OA, Volodko NV, Ruiz-Pesini E, Torroni A, Brown MD, Lott MT, Hosseini SH, Huoponen K, Wallace DC. Mitochondrial DNA diversity in indigenous populations of the southern extent of Siberia, and the origins of Native American haplogroups. Ann Hum Genet. 2005; 69(Pt 1):67-89.
Stencio et al. 1996	Stenico M, Nigro L, Bertorelle G, Calafell F, Capitanio M, Corrain C, Barbujani G High mitochondrial sequence diversity in linguistic isolates of the Alps. Am J Hum Genet. 1996; 59(6):1363-1375.
Stevanovich et al. 2003	Stevanovitch A, Gilles A, Bouzaid E, Kefi R, Paris F, Gayraud RP, Spadoni JL, El-Chenawi F, Béraud-Colomb E. Mitochondrial DNA Sequence diversity in a sedentary population from Egypt. Ann Hum Genet. 2004; 68(Pt 1):23-39.
Stolarek et al. 2018	Stolarek I, Juras A, Handschuh L, Marcinkowska-Swojak M, Philips A, Zenczak M, Debski A, Kocka-Krenz H, Piontek J, Kozlowski P, Figlerowicz M 2018. A mosaic genetic structure of the human population living in the South Baltic region during the Iron Age. Sci Rep 8: 2455. doi: 10.1038/s41598-018-20705-6
Sykes 2006	Sykes B Blood of the Isles. Bantam Press, London, 2006.
Sykes et al. 1995	Sykes B, Leiboff A, Low-Beer J, Tetzner S, Richards M. The origins of the Polynesians: an interpretation from mitochondrial lineage analysis. Am J Hum Genet. 1995; 57(6):1463-1475.
Tagliabracci et al. 2001	Tagliabracci A, Turchi C, Buscemi L, Sassaroli C. Polymorphism of the mitochondrial DNA control region in Italians. Int J Legal Med. 2001; 114(4-5):224-228.
Tajima et al. 2003	Tajima A, Sun CS, Pan IH, Ishida T, Saitou N, Horai S. Mitochondrial DNA polymorphisms in nine aboriginal groups of Taiwan: implications for the population history of aboriginal Taiwanese. Hum Genet. 2003; 113(1):24-33.
Tajima et al. 2004	Tajima A, Hayami M, Tokunaga K, Juji T, Matsuo M, Marzuki S, Omoto K, Horai S. Genetic origins of the Ainu inferred from combined DNA analyses of maternal and paternal lineages. J Hum Genet. 2004; 49(4):187-193.
Tanaka et al. 2004	Tanaka M, Cabrera VM, González AM, Larruga JM, Takeyasu T, Fuku N, Guo LJ, Hirose R, Fujita Y, Kurata M, Shinoda K, Umetsu K, Yamada Y, Oshida Y, Sato Y, Hattori N, Mizuno Y, Arai Y, Hirose N, Ohta S, Ogawa O, Tanaka Y, Kawamori R, Shamoto-Nagai M, Maruyama W, Shimokata H, Suzuki R, Shimodaira H Mitochondrial genome variation in eastern Asia and the peopling of Japan. Genome Res. 2004; 14(10A):18…
Tetzlaff et al. 2007	Tetzlaff S, Brandstätter A, Wegener R, Parson W, Weirich V. Mitochondrial DNA population data of HVS-I and HVS-II sequences from a northeast German sample. Forensic Sci Int. 2007; 172(2-3):218-224.
Thomas et al. 2008	Thomas MG, Barnes I, Weale ME, Jones AL, Forster P, Bradman N, Pramstaller PP. New genetic evidence supports isolation and drift in the Ladin communities of the South Tyrolean Alps but not an ancient origin in the Middle East. Eur J Hum Genet. 2008; 16(1):124-134.
Tillmar et al. 2010	Tillmar AO, Coble MD, Wallerström T, Holmlund G. Homogeneity in mitochondrial DNA control region sequences in Swedish subpopulations. Int J Legal Med. 2010; 124(2):91-98.
Tömöry et al. 2007	Tömöry G, Csányi B, Bogácsi-Szabó E, Kalmár T, Czibula A, Csosz A, Priskin K, Mende B, Langó P, Downes CS, Raskó I Comparison of maternal lineage and biogeographic analyses of ancient and modern Hungarian populations. Am J Phys Anthropol. 2007; 134(3):354-368.
Tonks et al. unpublished	Tonks S, Winney BJ Comparison of sex-linked and autosomal markers in Orkney and other North European populations.
Torroni et al. 1994	Torroni A, Miller JA, Moore LG, Zamudio S, Zhuang J, Droma T, Wallace DC. Mitochondrial DNA analysis in Tibet: implications for the origin of the Tibetan population and its adaptation to high altitude. Am J Phys Anthropol. 1994; 93(2):189-199.
Turchi et al. 2008	Turchi C, Buscemi L, Previderè C, Grignani P, Brandstätter A, Achilli A, Parson W, Tagliabracci A; Ge.F.I. Group. Italian mitochondrial DNA database: results of a collaborative exercise and proficiency testing. Int J Legal Med. 2008; 122(3):199-204.
Turchi et al. 2009	Turchi C, Buscemi L, Giacchino E, Onofri V, Fendt L, Parson W, Tagliabracci A. Polymorphisms of mtDNA control region in Tunisian and Moroccan populations: an enrichment of forensic mtDNA databases with Northern Africa data. Forensic Sci Int Genet. 2009; 3(3):166-172.
Vanecek et al. 2004	Vanecek T, Vorel F, Sip M. Mitochondrial DNA D-loop hypervariable regions: Czech population data. Int J Legal Med. 2004; 118(1):14-18.
Verginelli et al. 2003	Verginelli F, Donati F, Coia V, Boschi I, Palmirotta R, Battista P, Mariani Costantini R, Destro-Bisol G. Variation of the hypervariable region-1 of mitochondrial DNA in central-eastern Italy. J Forensic Sci. 2003; 48(2):443-444.
Vernesi et al. 2001	Vernesi C, Di Benedetto G, Caramelli D, Secchieri E, Simoni L, Katti E, Malaspina P, Novelletto A, Marin VT, Barbujani G Genetic characterization of the body attributed to the evangelist Luke. Proc Natl Acad Sci U S A. 2001; 98(23):13460-13463.
Vernesi et al. 2002	Vernesi C, Fuselli S, Castrì L, Bertorelle G, Barbujani G Mitochondrial diversity in linguistic isolates of the Alps: a reappraisal. Hum Biol. 2002; 74(5):725-730.
Villems unpublished	Villems R. Crete.
Voevoda et al. unpublished	Voevoda MI, Shkapenko AL Mitochondrial sequences in the hypervariable region I of West Siberian Finno-Ugrians.
Volodko et al. 2008	Volodko NV, Starikovskaya EB, Mazunin IO, Eltsov NP, Naidenko PV, Wallace DC, Sukernik RI. Mitochondrial genome diversity in arctic Siberians, with particular reference to the evolutionary history of Beringia and Pleistocenic peopling of the Americas. Am J Hum Genet. 2008; 82(5):1084-1100.
Vona et al. 2001	Vona G, Ghiani ME, Calò CM, Vacca L, Memmì M, Varesi L. Mitochondrial DNA sequence analysis in Sicily. Am J Hum Biol. 2001; 13(5):576-589.
Wen et al. 2004	Wen B, Xie X, Gao S, Li H, Shi H, Song X, Qian T, Xiao C, Jin J, Su B, Lu D, Chakraborty R, Jin L. Analyses of genetic structure of Tibeto-Burman populations reveals sex-biased admixture in southern Tibeto-Burmans. Am J Hum Genet. 2004; 74(5):856-865.
Wong et al. 2007	Wong HY, Tang JS, Budowle B, Allard MW, Syn CK, Tan-Siew WF, Chow ST. Sequence polymorphism of the mitochondrial DNA hypervariable regions I and II in 205 Singapore Malays. Leg Med (Tokyo). 2007; 9(1):33-37.
Yao et al. 2002a	Yao YG, Kong QP, Bandelt HJ, Kivisild T, Zhang YP Phylogeographic differentiation of mitochondrial DNA in Han Chinese. Am J Hum Genet. 2002; 70(3):635-651.
Yao et al. 2002b	Yao YG, Nie L, Harpending H, Fu YX, Yuan ZG, Zhang YP Genetic relationship of Chinese ethnic populations revealed by mtDNA sequence diversity. Am J Phys Anthropol. 2002; 118(1):63-76.
Yao et al. 2003	Yao YG, Kong QP, Man XY, Bandelt HJ, Zhang YP. Reconstructing the evolutionary history of China: a caveat about inferences drawn from ancient DNA. Mol Biol Evol. 2003; 20(2):214-219.
Yao et al. 2004	Yao YG, Kong QP, Wang CY, Zhu CL, Zhang YP. Different matrilineal contributions to genetic structure of ethnic groups in the silk road region in china. Mol Biol Evol. 2004; 21(12):2265-2280.
Zgonjanin et al. 2010	Zgonjanin D, Veselinović I, Kubat M, Furac I, Antov M, Loncar E, Tasić M, Vuković R, Omorjan R. Sequence polymorphism of the mitochondrial DNA control region in the population of Vojvodina Province, Serbia. Leg Med (Tokyo). 2010; 12(2):104-107.
Zimmermann et al. 2007	Zimmermann B, Brandstätter A, Duftner N, Niederwieser D, Spiroski M, Arsov T, Parson W. Mitochondrial DNA control region population data from Macedonia. Forensic Sci Int Genet. 2007; 1(3-4):e4-9.
Zimmermann et al. 2009	Zimmermann B, Bodner M, Amory S, Fendt L, Röck A, Horst D, Horst B, Sanguansermsri T, Parson W, Brandstätter A. Forensic and phylogeographic characterization of mtDNA lineages from northern Thailand (Chiang Mai). Int J Legal Med. 2009; 123(6):495-501.
Zupanic Pajnic et al. 2004	Zupanic Pajnic I, Balazic J, Komel R. Sequence polymorphism of the mitochondrial DNA control region in the Slovenian population. Int J Legal Med. 2004; 118(1):1-4.

[truncated: 6 more sheets: S11, S12, S13, S14, S15, S16]
